# Supplementary material for: Stereoisomeric engineering of aggregation-induced emission photosensitizers towards fungal killing
Source: Nat Commun. 2022 Nov 17;13:7046. doi: 10.1038/s41467-022-34358-7 (PMC9672067; doi:10.1038/s41467-022-34358-7)
Supplement: Supplementary file 4 — Source data [file 41467_2022_34358_MOESM4_ESM.xlsx]

## Sheet: Fig.2.
Fig. 2c	Wavelength (nm)	Absorbance	Wavelength (nm)	PL Intensity	Wavelength (nm)	Absorbance	Wavelength (nm)	PL Intensity		Fig. 2d	EtOH fraction	I/I0	I/I0
		(Z)-TPE-EPy		(Z)-TPE-EPy		(Z)-TPE-EPy		(Z)-TPE-EPy			%	(Z)-TPE-EPy	(E)-TPE-EPy
	200	2.92109	470	0.00725	200	2.80325	470	0.00817			0	1	1
	200.5	2.92109	471	0.00687	200.5	2.79446	471	0.00811			10	1.55169	1.69054
	201	2.91969	472	0.00682	201	2.78769	472	0.00829			20	2.99872	3.49922
	201.5	2.9162	473	0.00678	201.5	2.76876	473	0.00853			30	5.7263	6.33499
	202	2.91131	474	0.00691	202	2.77485	474	0.00895			40	7.30324	9.15803
	202.5	2.92807	475	0.00704	202.5	2.78229	475	0.00935			50	9.11421	10.9333
	203	2.9574	476	0.00717	203	2.79716	476	0.00977			60	10.5751	11.7704
	203.5	2.98324	477	0.00738	203.5	2.80663	477	0.01016			70	13.0394	14.2493
	204	2.97416	478	0.00756	204	2.81542	478	0.01071			80	13.9927	16.3024
	204.5	2.94972	479	0.00782	204.5	2.82623	479	0.01107			90	18.9477	20.6225
	205	2.93436	480	0.00807	205	2.83976	480	0.01168			99	27.7739	24.9383
	205.5	2.94972	481	0.00833	205.5	2.84922	481	0.0121
	206	2.96858	482	0.00855	206	2.86072	482	0.01246
	206.5	2.98324	483	0.00881	206.5	2.86748	483	0.01316
	207	2.97696	484	0.00907	207	2.87153	484	0.01364
	207.5	2.97137	485	0.00941	207.5	2.86545	485	0.01419
	208	2.96788	486	0.00967	208	2.86139	486	0.01476
	208.5	2.96858	487	0.01002	208.5	2.86004	487	0.01531
	209	2.96927	488	0.01015	209	2.86004	488	0.01576
	209.5	2.96997	489	0.01054	209.5	2.86748	489	0.01636
	210	2.98534	490	0.01084	210	2.87694	490	0.01673
	210.5	2.99302	491	0.01114	210.5	2.89047	491	0.01727
	211	2.9986	492	0.01131	211	2.90061	492	0.018
	211.5	2.99092	493	0.01162	211.5	2.90805	493	0.01845
	212	2.98254	494	0.01196	212	2.90737	494	0.01912
	212.5	2.97416	495	0.01209	212.5	2.89993	495	0.01957
	213	2.96927	496	0.01244	213	2.88844	496	0.02018
	213.5	2.97416	497	0.01295	213.5	2.88168	497	0.02087
	214	2.98953	498	0.01326	214	2.87492	498	0.02169
	214.5	3	499	0.01339	214.5	2.88032	499	0.02251
	215	3.01466	500	0.01377	215	2.87762	500	0.02332
	215.5	3.02025	501	0.01434	215.5	2.87897	501	0.02444
	216	3.01397	502	0.01503	216	2.86342	502	0.02541
	216.5	3.0007	503	0.01572	216.5	2.85801	503	0.02641
	217	2.98254	504	0.01628	217	2.84246	504	0.02789
	217.5	2.98394	505	0.01714	217.5	2.84043	505	0.0291
	218	2.99232	506	0.01779	218	2.84178	506	0.03034
	218.5	3.00698	507	0.01878	218.5	2.84381	507	0.03191
	219	3.01397	508	0.01986	219	2.8526	508	0.03355
	219.5	3.01397	509	0.02094	219.5	2.85598	509	0.03536
	220	2.99651	510	0.02189	220	2.85869	510	0.03684
	220.5	2.97486	511	0.02276	220.5	2.84922	511	0.03836
	221	2.95531	512	0.02401	221	2.84787	512	0.03987
	221.5	2.94902	513	0.02513	221.5	2.85801	513	0.04165
	222	2.94693	514	0.0263	222	2.8668	514	0.04283
	222.5	2.9574	515	0.02772	222.5	2.86072	515	0.0448
	223	2.96089	516	0.02949	223	2.85463	516	0.04689
	223.5	2.96997	517	0.0307	223.5	2.84584	517	0.0484
	224	2.96089	518	0.03282	224	2.84381	518	0.05106
	224.5	2.94413	519	0.03511	224.5	2.83097	519	0.05384
	225	2.9155	520	0.04438	225	2.82285	520	0.06204
	225.5	2.89246	521	0.04654	225.5	2.81001	521	0.06472
	226	2.88757	522	0.0487	226	2.79919	522	0.06741
	226.5	2.89246	523	0.05086	226.5	2.78161	523	0.0701
	227	2.89874	524	0.05302	227	2.76335	524	0.07278
	227.5	2.90223	525	0.05519	227.5	2.74442	525	0.07547
	228	2.88757	526	0.05735	228	2.73293	526	0.07816
	228.5	2.86522	527	0.05951	228.5	2.72414	527	0.08085
	229	2.84008	528	0.06167	229	2.71602	528	0.08353
	229.5	2.82751	529	0.06383	229.5	2.70994	529	0.08622
	230	2.81145	530	0.06599	230	2.70521	530	0.08891
	230.5	2.79958	531	0.06815	230.5	2.69574	531	0.09159
	231	2.78212	532	0.07031	231	2.6714	532	0.09428
	231.5	2.75209	533	0.07247	231.5	2.62339	533	0.09697
	232	2.68366	534	0.07463	232	2.54293	534	0.09965
	232.5	2.56774	535	0.07679	232.5	2.4192	535	0.10234
	233	2.41061	536	0.07895	233	2.25761	536	0.10503
	233.5	2.22905	537	0.08111	233.5	2.07776	537	0.10771
	234	2.0426	538	0.08374	234	1.89926	538	0.1104
	234.5	1.86243	539	0.0859	234.5	1.72955	539	0.11309
	235	1.69623	540	0.08805	235	1.57539	540	0.11577
	235.5	1.54749	541	0.0902	235.5	1.43746	541	0.11846
	236	1.4162	542	0.09235	236	1.31643	542	0.12115
	236.5	1.30168	543	0.09451	236.5	1.2096	543	0.12384
	237	1.19972	544	0.09666	237	1.11494	544	0.12652
	237.5	1.11103	545	0.09881	237.5	1.03178	545	0.12921
	238	1.03352	546	0.10097	238	0.95876	546	0.13158
	238.5	0.96508	547	0.10312	238.5	0.8952	547	0.13512
	239	0.90573	548	0.10527	239	0.83976	548	0.13921
	239.5	0.85335	549	0.10742	239.5	0.79108	549	0.14405
	240	0.80866	550	0.10958	240	0.74915	550	0.14789
	240.5	0.76885	551	0.11344	240.5	0.71197	551	0.15267
	241	0.73394	552	0.11741	241	0.68019	552	0.15751
	241.5	0.70321	553	0.12117	241.5	0.65247	553	0.16207
	242	0.67598	554	0.12574	242	0.62813	554	0.16731
	242.5	0.65154	555	0.1298	242.5	0.60784	555	0.17166
	243	0.63059	556	0.13481	243	0.58959	556	0.17705
	243.5	0.61243	557	0.14008	243.5	0.57336	557	0.18307
	244	0.59637	558	0.14431	244	0.55916	558	0.18782
	244.5	0.5824	559	0.15006	244.5	0.54699	559	0.19411
	245	0.56983	560	0.15619	245	0.5355	560	0.20016
	245.5	0.55866	561	0.16102	245.5	0.52535	561	0.20566
	246	0.54888	562	0.16698	246	0.51657	562	0.21232
	246.5	0.5405	563	0.17355	246.5	0.50845	563	0.21967
	247	0.53352	564	0.1789	247	0.50169	564	0.2256
	247.5	0.52723	565	0.18512	247.5	0.49628	565	0.2331
	248	0.52165	566	0.19224	248	0.49087	566	0.24069
	248.5	0.51676	567	0.1976	248.5	0.48614	567	0.2465
	249	0.51257	568	0.20503	249	0.48208	568	0.25494
	249.5	0.50908	569	0.21116	249.5	0.4787	569	0.26226
	250	0.50559	570	0.21764	250	0.47532	570	0.26891
	250.5	0.50279	571	0.22493	250.5	0.47262	571	0.27738
	251	0.5007	572	0.23227	251	0.46991	572	0.2854
	251.5	0.4986	573	0.23888	251.5	0.46788	573	0.29242
	252	0.49651	574	0.247	252	0.46586	574	0.30195
	252.5	0.49441	575	0.25374	252.5	0.46383	575	0.3093
	253	0.49302	576	0.26064	253	0.4618	576	0.31631
	253.5	0.49092	577	0.26919	253.5	0.45977	577	0.32617
	254	0.48953	578	0.27727	254	0.45774	578	0.33407
	254.5	0.48813	579	0.28448	254.5	0.45639	579	0.34145
	255	0.48603	580	0.29342	255	0.45436	580	0.35149
	255.5	0.48394	581	0.30119	255.5	0.45166	581	0.35993
	256	0.48254	582	0.30901	256	0.44963	582	0.36768
	256.5	0.48045	583	0.31713	256.5	0.4476	583	0.37751
	257	0.47765	584	0.32559	257	0.4449	584	0.38504
	257.5	0.47556	585	0.33384	257.5	0.44219	585	0.39454
	258	0.47277	586	0.34429	258	0.43949	586	0.40449
	258.5	0.46997	587	0.35085	258.5	0.43678	587	0.41175
	259	0.46648	588	0.36001	259	0.4334	588	0.4224
	259.5	0.46299	589	0.37007	259.5	0.4307	589	0.43205
	260	0.4595	590	0.37702	260	0.42732	590	0.4403
	260.5	0.45601	591	0.38617	260.5	0.42394	591	0.44935
	261	0.45251	592	0.39615	261	0.42055	592	0.45924
	261.5	0.44832	593	0.40435	261.5	0.41717	593	0.46783
	262	0.44483	594	0.41359	262	0.41379	594	0.47718
	262.5	0.44064	595	0.42331	262.5	0.41041	595	0.48758
	263	0.43715	596	0.43121	263	0.40703	596	0.4962
	263.5	0.43296	597	0.44114	263.5	0.40365	597	0.50603
	264	0.42877	598	0.45112	264	0.40027	598	0.51565
	264.5	0.42528	599	0.45876	264.5	0.39621	599	0.52349
	265	0.42109	600	0.46882	265	0.39283	600	0.53519
	265.5	0.4169	601	0.47871	265.5	0.39013	601	0.54354
	266	0.41341	602	0.48752	266	0.38675	602	0.5535
	266.5	0.40992	603	0.49845	266.5	0.38404	603	0.56363
	267	0.40642	604	0.50725	267	0.38134	604	0.57258
	267.5	0.40363	605	0.51766	267.5	0.37863	605	0.58311
	268	0.40014	606	0.52802	268	0.37593	606	0.59385
	268.5	0.39735	607	0.53705	268.5	0.3739	607	0.60286
	269	0.39525	608	0.54582	269	0.3712	608	0.61336
	269.5	0.39246	609	0.5576	269.5	0.36917	609	0.62277
	270	0.39036	610	0.56749	270	0.36782	610	0.63293
	270.5	0.38897	611	0.57695	270.5	0.36579	611	0.64355
	271	0.38687	612	0.58926	271	0.36444	612	0.65419
	271.5	0.38617	613	0.5988	271.5	0.36308	613	0.66545
	272	0.38478	614	0.61154	272	0.36173	614	0.67767
	272.5	0.38408	615	0.62402	272.5	0.36105	615	0.69043
	273	0.38338	616	0.63447	273	0.3597	616	0.70144
	273.5	0.38268	617	0.6488	273.5	0.35903	617	0.71524
	274	0.38268	618	0.66016	274	0.35903	618	0.7267
	274.5	0.38268	619	0.67113	274.5	0.35835	619	0.73829
	275	0.38268	620	0.68205	275	0.35835	620	0.74936
	275.5	0.38268	621	0.69376	275.5	0.35835	621	0.7597
	276	0.38338	622	0.70468	276	0.35835	622	0.77095
	276.5	0.38338	623	0.71656	276.5	0.35835	623	0.781
	277	0.38408	624	0.72571	277	0.35835	624	0.78941
	277.5	0.38408	625	0.73525	277.5	0.35835	625	0.79924
	278	0.38478	626	0.74531	278	0.35903	626	0.80768
	278.5	0.38547	627	0.75486	278.5	0.3597	627	0.81587
	279	0.38617	628	0.7628	279	0.36038	628	0.82386
	279.5	0.38617	629	0.7733	279.5	0.36105	629	0.83266
	280	0.38687	630	0.77977	280	0.36173	630	0.83892
	280.5	0.38757	631	0.78819	280.5	0.36241	631	0.84676
	281	0.38897	632	0.79566	281	0.36376	632	0.85229
	281.5	0.38966	633	0.80408	281.5	0.36511	633	0.85919
	282	0.39106	634	0.81017	282	0.36646	634	0.86442
	282.5	0.39176	635	0.81734	282.5	0.36782	635	0.87044
	283	0.39316	636	0.82149	283	0.36917	636	0.87498
	283.5	0.39455	637	0.82779	283.5	0.3712	637	0.87776
	284	0.39595	638	0.83427	284	0.37323	638	0.88218
	284.5	0.39735	639	0.83807	284.5	0.37525	639	0.88738
	285	0.39874	640	0.84278	285	0.37728	640	0.89141
	285.5	0.40014	641	0.84973	285.5	0.37999	641	0.8938
	286	0.40154	642	0.85305	286	0.38201	642	0.89712
	286.5	0.40293	643	0.85832	286.5	0.38404	643	0.90072
	287	0.40433	644	0.86268	287	0.38675	644	0.9055
	287.5	0.40573	645	0.86748	287.5	0.38878	645	0.90741
	288	0.40712	646	0.8724	288	0.39148	646	0.91004
	288.5	0.40782	647	0.87719	288.5	0.39351	647	0.91334
	289	0.40922	648	0.88034	289	0.39621	648	0.91651
	289.5	0.41061	649	0.88384	289.5	0.39892	649	0.91709
	290	0.41201	650	0.88902	290	0.40162	650	0.9215
	290.5	0.41341	651	0.89209	290.5	0.40433	651	0.9228
	291	0.4148	652	0.89796	291	0.40703	652	0.92619
	291.5	0.4169	653	0.9012	291.5	0.41041	653	0.92952
	292	0.41899	654	0.90522	292	0.41379	654	0.93188
	292.5	0.42109	655	0.90759	292.5	0.41717	655	0.93542
	293	0.42388	656	0.9132	293	0.42123	656	0.93705
	293.5	0.42668	657	0.91683	293.5	0.42529	657	0.94023
	294	0.42947	658	0.9218	294	0.43002	658	0.94289
	294.5	0.43226	659	0.92607	294.5	0.43408	659	0.94646
	295	0.43506	660	0.931	295	0.43881	660	0.94921
	295.5	0.43785	661	0.937	295.5	0.44354	661	0.95381
	296	0.44134	662	0.94136	296	0.44828	662	0.95913
	296.5	0.44413	663	0.9449	296.5	0.45301	663	0.96152
	297	0.44763	664	0.94883	297	0.45774	664	0.96419
	297.5	0.45042	665	0.95397	297.5	0.46247	665	0.96806
	298	0.45321	666	0.96036	298	0.46721	666	0.97278
	298.5	0.4567	667	0.96256	298.5	0.47194	667	0.97707
	299	0.4595	668	0.96951	299	0.476	668	0.9794
	299.5	0.46229	669	0.9709	299.5	0.48073	669	0.98385
	300	0.46508	670	0.97621	300	0.48479	670	0.98593
	300.5	0.46858	671	0.97746	300.5	0.48952	671	0.98793
	301	0.47137	672	0.98385	301	0.49358	672	0.98956
	301.5	0.47486	673	0.98566	301.5	0.49831	673	0.99377
	302	0.47835	674	0.98817	302	0.50304	674	0.99389
	302.5	0.48184	675	0.99085	302.5	0.50778	675	0.99719
	303	0.48603	676	0.99555	303	0.51251	676	0.99876
	303.5	0.48953	677	0.99378	303.5	0.51724	677	0.99819
	304	0.49372	678	0.9956	304	0.52197	678	0.99915
	304.5	0.49791	679	0.99413	304.5	0.52671	679	0.99694
	305	0.50279	680	0.99788	305	0.53212	680	0.9954
	305.5	0.50698	681	0.99732	305.5	0.53685	681	1
	306	0.51187	682	0.99616	306	0.54158	682	0.99661
	306.5	0.51606	683	0.9978	306.5	0.54564	683	0.99701
	307	0.52095	684	1	307	0.5497	684	0.99791
	307.5	0.52584	685	0.99633	307.5	0.55375	685	0.99495
	308	0.53073	686	0.99875	308	0.55781	686	0.99567
	308.5	0.53561	687	0.99896	308.5	0.56187	687	0.99135
	309	0.5398	688	0.99521	309	0.56525	688	0.99192
	309.5	0.54469	689	0.99724	309.5	0.5693	689	0.99201
	310	0.54958	690	0.99555	310	0.57201	690	0.98956
	310.5	0.55447	691	0.99542	310.5	0.57539	691	0.98521
	311	0.55936	692	0.99525	311	0.57809	692	0.98784
	311.5	0.56425	693	0.99335	311.5	0.5808	693	0.98485
	312	0.56913	694	0.98851	312	0.5835	694	0.98155
	312.5	0.57332	695	0.98633	312.5	0.58553	695	0.98022
	313	0.57821	696	0.98418	313	0.58756	696	0.97719
	313.5	0.5831	697	0.98261	313.5	0.58891	697	0.97583
	314	0.58729	698	0.97909	314	0.59026	698	0.97276
	314.5	0.59218	699	0.97718	314.5	0.59094	699	0.96922
	315	0.59707	700	0.97544	315	0.59229	700	0.96587
	315.5	0.60196	701	0.97362	315.5	0.59229	701	0.96131
	316	0.60684	702	0.97206	316	0.59229	702	0.95481
	316.5	0.61103	703	0.96774	316.5	0.59229	703	0.95196
	317	0.61592	704	0.96744	317	0.59229	704	0.94973
	317.5	0.62011	705	0.96226	317.5	0.59162	705	0.94558
	318	0.625	706	0.95742	318	0.59026	706	0.94132
	318.5	0.62919	707	0.9557	318.5	0.58891	707	0.93699
	319	0.63338	708	0.95013	319	0.58756	708	0.93209
	319.5	0.63827	709	0.94607	319.5	0.58553	709	0.92789
	320	0.64246	710	0.94304	320	0.5835	710	0.92408
	320.5	0.64665	711	0.93644	320.5	0.58147	711	0.91875
	321	0.65084	712	0.93501	321	0.57877	712	0.91352
	321.5	0.65503	713	0.93005	321.5	0.57539	713	0.90832
	322	0.65922	714	0.92612	322	0.57268	714	0.90568
	322.5	0.66341	715	0.92344	322.5	0.5693	715	0.89979
	323	0.6676	716	0.91631	323	0.56592	716	0.89561
	323.5	0.67179	717	0.91351	323.5	0.56187	717	0.88986
	324	0.67598	718	0.90755	324	0.55849	718	0.88699
	324.5	0.68017	719	0.90491	324.5	0.55443	719	0.88158
	325	0.68436	720	0.89956	325	0.55037	720	0.87761
	325.5	0.68855	721	0.89308	325.5	0.54632	721	0.87135
	326	0.69204	722	0.89101	326	0.54158	722	0.86805
	326.5	0.69623	723	0.88596	326.5	0.53685	723	0.86104
	327	0.70042	724	0.88147	327	0.53212	724	0.85523
	327.5	0.70461	725	0.87603	327.5	0.52738	725	0.84909
	328	0.7081	726	0.87007	328	0.52265	726	0.84346
	328.5	0.71159	727	0.86238	328.5	0.51724	727	0.83711
	329	0.71578	728	0.85953	329	0.51251	728	0.83233
	329.5	0.71927	729	0.85297	329.5	0.50778	729	0.82785
	330	0.72346	730	0.84623	330	0.50304	730	0.82099
	330.5	0.72765	731	0.84342	330.5	0.49831	731	0.81784
	331	0.73184	732	0.83798	331	0.49358	732	0.8114
	331.5	0.73603	733	0.83254	331.5	0.48884	733	0.80728
	332	0.73953	734	0.8268	332	0.48479	734	0.80151
	332.5	0.74372	735	0.81933	332.5	0.48005	735	0.79216
	333	0.74721	736	0.81605	333	0.476	736	0.7891
	333.5	0.7514	737	0.8075	333.5	0.47194	737	0.78227
	334	0.75489	738	0.80396	334	0.46788	738	0.7774
	334.5	0.75908	739	0.79964	334.5	0.46383	739	0.7741
	335	0.76257	740	0.79225	335	0.45977	740	0.76557
	335.5	0.76676	741	0.78992	335.5	0.45639	741	0.76007
	336	0.77025	742	0.78319	336	0.45301	742	0.75574
	336.5	0.77444	743	0.77822	336.5	0.44963	743	0.74857
	337	0.77863	744	0.77528	337	0.44625	744	0.74706
	337.5	0.78212	745	0.76816	337.5	0.44354	745	0.74071
	338	0.78631	746	0.76172	338	0.44084	746	0.73299
	338.5	0.7898	747	0.75659	338.5	0.43881	747	0.72957
	339	0.79399	748	0.75343	339	0.43678	748	0.72325
	339.5	0.79749	749	0.74562	339.5	0.43475	749	0.7166
	340	0.80168	750	0.74195	340	0.43272	750	0.71339
	340.5	0.80517	751	0.73521	340.5	0.43137	751	0.70843
	341	0.80936	752	0.73206	341	0.43002	752	0.69936
	341.5	0.81285	753	0.72744	341.5	0.42934	753	0.69691
	342	0.81634	754	0.71992	342	0.42867	754	0.68959
	342.5	0.81983	755	0.71483	342.5	0.42799	755	0.68701
	343	0.82332	756	0.70986	343	0.42732	756	0.68087
	343.5	0.82682	757	0.70524	343.5	0.42732	757	0.67174
	344	0.83101	758	0.69838	344	0.42732	758	0.67026
	344.5	0.8345	759	0.69367	344.5	0.42799	759	0.66421
	345	0.83799	760	0.68862	345	0.42867	760	0.65879
	345.5	0.84148	761	0.68572	345.5	0.42934	761	0.65274
	346	0.84497	762	0.67489	346	0.4307	762	0.64827
	346.5	0.84846	763	0.67018	346.5	0.43205	763	0.6447
	347	0.85196	764	0.66668	347	0.4334	764	0.63517
	347.5	0.85545	765	0.66042	347.5	0.43475	765	0.63093
	348	0.85894	766	0.65312	348	0.43678	766	0.62582
	348.5	0.86243	767	0.64885	348.5	0.43881	767	0.62204
	349	0.86592	768	0.64371	349	0.44151	768	0.61557
	349.5	0.86941	769	0.63965	349.5	0.44354	769	0.61051
	350	0.87221	770	0.63343	350	0.44692	770	0.60428
	350.5	0.8757	771	0.63019	350.5	0.44963	771	0.60198
	351	0.87919	772	0.62471	351	0.45301	772	0.5969
	351.5	0.88268	773	0.61784	351.5	0.45639	773	0.59004
	352	0.88617	774	0.61348	352	0.45977	774	0.58435
	352.5	0.88897	775	0.6064	352.5	0.46383	775	0.57854
	353	0.89246	776	0.60234	353	0.46788	776	0.57552
	353.5	0.89595	777	0.59923	353.5	0.47194	777	0.56941
	354	0.89944	778	0.59509	354	0.476	778	0.56451
	354.5	0.90293	779	0.58973	354.5	0.48005	779	0.5606
	355	0.90642	780	0.58395	355	0.48479	780	0.5557
	355.5	0.90992	781	0.57708	355.5	0.48952	781	0.55095
	356	0.91271	782	0.57496	356	0.49425	782	0.54856
	356.5	0.9162	783	0.57047	356.5	0.49899	783	0.54215
	357	0.91969	784	0.56434	357	0.50439	784	0.53695
	357.5	0.92318	785	0.56058	357.5	0.5098	785	0.53181
	358	0.92598	786	0.55311	358	0.51521	786	0.52521
	358.5	0.92947	787	0.54897	358.5	0.5213	787	0.52222
	359	0.93296	788	0.54331	359	0.52738	788	0.51708
	359.5	0.93645	789	0.54085	359.5	0.53347	789	0.51299
	360	0.93925	790	0.53385	360	0.53955	790	0.50939
	360.5	0.94274	791	0.5307	360.5	0.54564	791	0.50473
	361	0.94553	792	0.52552	361	0.55172	792	0.49832
	361.5	0.94902	793	0.52086	361.5	0.55849	793	0.49533
	362	0.95182	794	0.51472	362	0.56457	794	0.4877
	362.5	0.95531	795	0.50993	362.5	0.57066	795	0.4864
	363	0.9581	796	0.50833	363	0.57742	796	0.48232
	363.5	0.96089	797	0.50216	363.5	0.58418	797	0.47666
	364	0.96369	798	0.49624	364	0.59094	798	0.47149
	364.5	0.96648	799	0.49318	364.5	0.5977	799	0.46589
	365	0.96927	800	0.49573	365	0.60446	800	0.46716
	365.5	0.97207	801	0.49135	365.5	0.6119	801	0.46263
	366	0.97416	802	0.48706	366	0.61934	802	0.45815
	366.5	0.97696	803	0.48269	366.5	0.62677	803	0.45363
	367	0.97905	804	0.47831	367	0.63421	804	0.44914
	367.5	0.98115	805	0.47395	367.5	0.64165	805	0.4447
	368	0.98324	806	0.46961	368	0.64841	806	0.44021
	368.5	0.98534	807	0.46525	368.5	0.65585	807	0.43569
	369	0.98743	808	0.46091	369	0.66329	808	0.43117
	369.5	0.98953	809	0.4565	369.5	0.67005	809	0.42663
	370	0.99092	810	0.45209	370	0.67748	810	0.42204
	370.5	0.99232	811	0.44759	370.5	0.68492	811	0.41742
	371	0.99372	812	0.44301	371	0.69168	812	0.4127
	371.5	0.99511	813	0.43834	371.5	0.69912	813	0.408
	372	0.99581	814	0.4336	372	0.70656	814	0.4032
	372.5	0.99721	815	0.42877	372.5	0.71467	815	0.39832
	373	0.99791	816	0.42386	373	0.72211	816	0.39334
	373.5	0.9986	817	0.41884	373.5	0.73022	817	0.38826
	374	0.9993	818	0.41372	374	0.73766	818	0.38307
	374.5	1	819	0.40848	374.5	0.7451	819	0.37782
	375	1	820	0.4032	375	0.75254	820	0.37248
	375.5	1	821	0.39778	375.5	0.75997	821	0.36704
	376	1	822	0.39227	376	0.76741	822	0.36162
	376.5	1	823	0.38672	376.5	0.77485	823	0.35608
	377	0.9993	824	0.38105	377	0.78161	824	0.35051
	377.5	0.9993	825	0.3753	377.5	0.78905	825	0.34484
	378	0.9986	826	0.36954	378	0.79581	826	0.33915
	378.5	0.99791	827	0.36372	378.5	0.80257	827	0.33342
	379	0.99721	828	0.35786	379	0.81001	828	0.32774
	379.5	0.99581	829	0.352	379.5	0.81677	829	0.32197
	380	0.99511	830	0.34612	380	0.82353	830	0.31627
	380.5	0.99372	831	0.34026	380.5	0.83097	831	0.31052
	381	0.99232	832	0.33437	381	0.83773	832	0.30475
	381.5	0.99092	833	0.32851	381.5	0.84449	833	0.29904
	382	0.98953	834	0.32267	382	0.85125	834	0.29335
	382.5	0.98813	835	0.31684	382.5	0.85734	835	0.28775
	383	0.98603	836	0.31106	383	0.8641	836	0.28219
	383.5	0.98464	837	0.30533	383.5	0.87018	837	0.27663
	384	0.98184	838	0.29962	384	0.87627	838	0.27114
	384.5	0.97975	839	0.29396	384.5	0.88235	839	0.26569
	385	0.97765	840	0.28834	385	0.88844	840	0.26032
	385.5	0.97556	841	0.28209	385.5	0.89452	841	0.25498
	386	0.97277	842	0.27585	386	0.89993	842	0.24975
	386.5	0.96997	843	0.26961	386.5	0.90534	843	0.24464
	387	0.96718	844	0.26336	387	0.91075	844	0.23856
	387.5	0.96508	845	0.25712	387.5	0.91616	845	0.23249
	388	0.96159	846	0.25088	388	0.92157	846	0.22642
	388.5	0.9588	847	0.24463	388.5	0.9263	847	0.22035
	389	0.95601	848	0.23839	389	0.93171	848	0.21428
	389.5	0.95321	849	0.23214	389.5	0.93644	849	0.20821
	390	0.94972	850	0.2259	390	0.94118	850	0.20214
	390.5	0.94693	851	0.23491	390.5	0.94591	851	0.20185
	391	0.94344	852	0.22083	391	0.94997	852	0.19063
	391.5	0.94064	853	0.21185	391.5	0.95402	853	0.17995
	392	0.93715	854	0.19833	392	0.9574	854	0.16942
	392.5	0.93366	855	0.18918	392.5	0.96146	855	0.15802
	393	0.93017	856	0.17566	393	0.96484	856	0.14544
	393.5	0.92598	857	0.16223	393.5	0.96822	857	0.14008
	394	0.92249	858	0.15498	394	0.9716	858	0.12919
	394.5	0.91899	859	0.14021	394.5	0.97431	859	0.12145
	395	0.9148	860	0.13291	395	0.97769	860	0.1105
	395.5	0.91131	861	0.12458	395.5	0.98039	861	0.10572
	396	0.90712	862	0.11802	396	0.9831	862	0.09783
	396.5	0.90293	863	0.10899	396.5	0.98513	863	0.09507
	397	0.89944	864	0.1051	397	0.98783	864	0.08576
	397.5	0.89525	865	0.09681	397.5	0.98986	865	0.08267
	398	0.89106	866	0.09396	398	0.99121	866	0.07789
	398.5	0.88687	867	0.09072	398.5	0.99324	867	0.07293
	399	0.88268	868	0.0861	399	0.99459	868	0.0709
	399.5	0.87849	869	0.08161	399.5	0.99594	869	0.068
	400	0.8743	870	0.07898	400	0.9973	870	0.06782
	400.5	0.87011	871	0.07799	400.5	0.99797	871	0.06585
	401	0.86522	872	0.07812	401	0.99865	872	0.06364
	401.5	0.86103	873	0.0741	401.5	0.99932	873	0.06147
	402	0.85684	874	0.0735	402	1	874	0.06128
	402.5	0.85196	875	0.07216	402.5	1	875	0.06183
	403	0.84707	876	0.07259	403	0.99932	876	0.06122
	403.5	0.84288	877	0.07319	403.5	0.99932	877	0.0634
	404	0.83799	878	0.07488	404	0.99865	878	0.06712
	404.5	0.8331	879	0.07812	404.5	0.99797	879	0.068
	405	0.82821	880	0.08356	405	0.9973	880	0.07544
	405.5	0.82332	881	0.08878	405.5	0.99662	881	0.08194
	406	0.81844	882	0.09858	406	0.99527	882	0.10112
	406.5	0.81355	883	0.11227	406.5	0.99324	883	0.10738
	407	0.80866	884	0.1254	407	0.99189	884	0.13294
	407.5	0.80377	885	0.14803	407.5	0.98986	885	0.16219
	408	0.79888	886	0.16465	408	0.98783	886	0.1818
	408.5	0.79399	887	0.19561	408.5	0.9858	887	0.21338
	409	0.78911	888	0.22381	409	0.9831	888	0.24668
	409.5	0.78352	889	0.2587	409.5	0.98039	889	0.27856
	410	0.77863	890	0.30741	410	0.97769	890	0.31931
	410.5	0.77304			410.5	0.97498
	411	0.76746			411	0.9716
	411.5	0.76257			411.5	0.96822
	412	0.75698			412	0.96484
	412.5	0.7514			412.5	0.96078
	413	0.74581			413	0.95673
	413.5	0.74022			413.5	0.95267
	414	0.73464			414	0.94861
	414.5	0.72905			414.5	0.94388
	415	0.72346			415	0.93915
	415.5	0.71788			415.5	0.93442
	416	0.71229			416	0.92901
	416.5	0.70601			416.5	0.9236
	417	0.70042			417	0.91819
	417.5	0.69483			417.5	0.91278
	418	0.68855			418	0.90737
	418.5	0.68296			418.5	0.90128
	419	0.67668			419	0.8952
	419.5	0.67039			419.5	0.88911
	420	0.66411			420	0.88235
	420.5	0.65782			420.5	0.87627
	421	0.65154			421	0.87018
	421.5	0.64595			421.5	0.86342
	422	0.63966			422	0.85666
	422.5	0.63338			422.5	0.8499
	423	0.62709			423	0.84246
	423.5	0.62081			423.5	0.83502
	424	0.61453			424	0.82759
	424.5	0.60754			424.5	0.82015
	425	0.60126			425	0.81204
	425.5	0.59427			425.5	0.8046
	426	0.58799			426	0.79648
	426.5	0.58101			426.5	0.78905
	427	0.57402			427	0.78093
	427.5	0.56774			427.5	0.77282
	428	0.56075			428	0.76471
	428.5	0.55377			428.5	0.75659
	429	0.54749			429	0.74848
	429.5	0.5412			429.5	0.73969
	430	0.53422			430	0.73158
	430.5	0.52793			430.5	0.72279
	431	0.52095			431	0.714
	431.5	0.51466			431.5	0.70521
	432	0.50768			432	0.69642
	432.5	0.5007			432.5	0.68763
	433	0.49441			433	0.67884
	433.5	0.48743			433.5	0.67005
	434	0.48045			434	0.66126
	434.5	0.47346			434.5	0.65247
	435	0.46718			435	0.64368
	435.5	0.4602			435.5	0.63421
	436	0.45391			436	0.62542
	436.5	0.44693			436.5	0.61663
	437	0.44064			437	0.60784
	437.5	0.43366			437.5	0.59838
	438	0.42737			438	0.58959
	438.5	0.42109			438.5	0.5808
	439	0.4148			439	0.57133
	439.5	0.40782			439.5	0.56254
	440	0.40154			440	0.55375
	440.5	0.39525			440.5	0.54564
	441	0.38897			441	0.53685
	441.5	0.38198			441.5	0.52806
	442	0.3757			442	0.51927
	442.5	0.36941			442.5	0.51116
	443	0.36313			443	0.50237
	443.5	0.35684			443.5	0.49358
	444	0.35056			444	0.48479
	444.5	0.34497			444.5	0.476
	445	0.33869			445	0.46721
	445.5	0.3331			445.5	0.45842
	446	0.32682			446	0.44963
	446.5	0.32053			446.5	0.44084
	447	0.31425			447	0.43272
	447.5	0.30866			447.5	0.42394
	448	0.30237			448	0.4165
	448.5	0.29679			448.5	0.40838
	449	0.2912			449	0.40027
	449.5	0.28561			449.5	0.39283
	450	0.27933			450	0.38472
	450.5	0.27374			450.5	0.37661
	451	0.26816			451	0.36849
	451.5	0.26327			451.5	0.36105
	452	0.25768			452	0.35362
	452.5	0.25279			452.5	0.3455
	453	0.24721			453	0.33807
	453.5	0.24232			453.5	0.33063
	454	0.23673			454	0.32319
	454.5	0.23184			454.5	0.31575
	455	0.22626			455	0.30899
	455.5	0.22137			455.5	0.30156
	456	0.21648			456	0.29479
	456.5	0.21159			456.5	0.28803
	457	0.2067			457	0.28127
	457.5	0.20251			457.5	0.27519
	458	0.19763			458	0.26842
	458.5	0.19274			458.5	0.26166
	459	0.18855			459	0.2549
	459.5	0.18366			459.5	0.24882
	460	0.17947			460	0.24273
	460.5	0.17598			460.5	0.23665
	461	0.17179			461	0.23056
	461.5	0.1676			461.5	0.22448
	462	0.16341			462	0.21907
	462.5	0.15922			462.5	0.21298
	463	0.15503			463	0.20757
	463.5	0.15154			463.5	0.20216
	464	0.14735			464	0.19675
	464.5	0.14385			464.5	0.19202
	465	0.13966			465	0.18661
	465.5	0.13617			465.5	0.1812
	466	0.13268			466	0.17647
	466.5	0.12919			466.5	0.17174
	467	0.1257			467	0.167
	467.5	0.12221			467.5	0.16227
	468	0.11941			468	0.15754
	468.5	0.11592			468.5	0.15281
	469	0.11313			469	0.14875
	469.5	0.10964			469.5	0.14402
	470	0.10684			470	0.13996
	470.5	0.10405			470.5	0.1359
	471	0.10056			471	0.13185
	471.5	0.09777			471.5	0.12779
	472	0.09497			472	0.12373
	472.5	0.09218			472.5	0.11968
	473	0.08939			473	0.11629
	473.5	0.08659			473.5	0.11291
	474	0.0845			474	0.10886
	474.5	0.0817			474.5	0.10548
	475	0.07961			475	0.1021
	475.5	0.07682			475.5	0.09872
	476	0.07472			476	0.09601
	476.5	0.07263			476.5	0.09263
	477	0.07053			477	0.08993
	477.5	0.06844			477.5	0.08654
	478	0.06634			478	0.08384
	478.5	0.06425			478.5	0.08114
	479	0.06215			479	0.07843
	479.5	0.06006			479.5	0.07573
	480	0.05796			480	0.07302
	480.5	0.05587			480.5	0.07099
	481	0.05447			481	0.06829
	481.5	0.05237			481.5	0.06558
	482	0.05098			482	0.06356
	482.5	0.04958			482.5	0.06153
	483	0.04749			483	0.0595
	483.5	0.04609			483.5	0.0568
	484	0.04469			484	0.05544
	484.5	0.0433			484.5	0.05341
	485	0.0419			485	0.05139
	485.5	0.0405			485.5	0.04936
	486	0.03911			486	0.04801
	486.5	0.03771			486.5	0.04598
	487	0.03631			487	0.04462
	487.5	0.03492			487.5	0.0426
	488	0.03422			488	0.04124
	488.5	0.03282			488.5	0.03989
	489	0.03142			489	0.03786
	489.5	0.03073			489.5	0.03651
	490	0.02933			490	0.03516
	490.5	0.02863			490.5	0.03381
	491	0.02723			491	0.03245
	491.5	0.02654			491.5	0.0311
	492	0.02584			492	0.02975
	492.5	0.02444			492.5	0.02907
	493	0.02374			493	0.02772
	493.5	0.02304			493.5	0.02705
	494	0.02235			494	0.02569
	494.5	0.02095			494.5	0.02502
	495	0.02025			495	0.02366
	495.5	0.01955			495.5	0.02299
	496	0.01885			496	0.02164
	496.5	0.01816			496.5	0.02096
	497	0.01746			497	0.02028
	497.5	0.01676			497.5	0.01961
	498	0.01606			498	0.01826
	498.5	0.01536			498.5	0.01758
	499	0.01536			499	0.0169
	499.5	0.01466			499.5	0.01623
	500	0.01397			500	0.01555
	500.5	0.01327			500.5	0.01487
	501	0.01257			501	0.0142
	501.5	0.01257			501.5	0.01352
	502	0.01187			502	0.01285
	502.5	0.01117			502.5	0.01285
	503	0.01117			503	0.01217
	503.5	0.01047			503.5	0.01149
	504	0.00978			504	0.01082
	504.5	0.00978			504.5	0.01082
	505	0.00908			505	0.01014
	505.5	0.00908			505.5	0.00947
	506	0.00838			506	0.00947
	506.5	0.00838			506.5	0.00879
	507	0.00768			507	0.00811
	507.5	0.00768			507.5	0.00811
	508	0.00698			508	0.00744
	508.5	0.00698			508.5	0.00744
	509	0.00698			509	0.00676
	509.5	0.00628			509.5	0.00676
	510	0.00628			510	0.00609
	510.5	0.00559			510.5	0.00609
	511	0.00559			511	0.00609
	511.5	0.00559			511.5	0.00541
	512	0.00489			512	0.00541
	512.5	0.00489			512.5	0.00473
	513	0.00489			513	0.00473
	513.5	0.00419			513.5	0.00473
	514	0.00419			514	0.00406
	514.5	0.00419			514.5	0.00406
	515	0.00419			515	0.00406
	515.5	0.00349			515.5	0.00338
	516	0.00349			516	0.00338
	516.5	0.00349			516.5	0.00338
	517	0.00349			517	0.00338
	517.5	0.00279			517.5	0.0027
	518	0.00279			518	0.0027
	518.5	0.00279			518.5	0.0027
	519	0.00279			519	0.0027
	519.5	0.00279			519.5	0.0027
	520	0.00209			520	0.00203
	520.5	0.00209			520.5	0.00203
	521	0.00209			521	0.00203
	521.5	0.00209			521.5	0.00203
	522	0.00209			522	0.00203
	522.5	0.00209			522.5	0.00203
	523	0.00209			523	0.00135
	523.5	0.0014			523.5	0.00135
	524	0.0014			524	0.00135
	524.5	0.0014			524.5	0.00135
	525	0.0014			525	0.00135
	525.5	0.0014			525.5	0.00135
	526	0.0014			526	0.00135
	526.5	0.0014			526.5	0.00135
	527	0.0014			527	0.000676133
	527.5	0.0014			527.5	0.000676133
	528	0.000698324			528	0.000676133
	528.5	0.000698324			528.5	0.000676133
	529	0.000698324			529	0.000676133
	529.5	0.000698324			529.5	0.000676133
	530	0.000698324			530	0.000676133
	530.5	0.000698324			530.5	0.000676133
	531	0.000698324			531	0.000676133
	531.5	0.000698324			531.5	0.000676133
	532	0.000698324			532	0.000676133
	532.5	0.000698324			532.5	0.000676133
	533	0.000698324			533	0.000676133
	533.5	0.000698324			533.5	0.000676133
	534	0.000698324			534	0
	534.5	0.000698324			534.5	0
	535	0.000698324			535	0
	535.5	0.000698324			535.5	0
	536	0.000698324			536	0
	536.5	0.000698324			536.5	0
	537	0			537	0
	537.5	0			537.5	0
	538	0			538	0
	538.5	0			538.5	0
	539	0			539	0
	539.5	0			539.5	0
	540	0			540	0
	540.5	0			540.5	0
	541	0			541	0
	541.5	0			541.5	0
	542	0			542	0
	542.5	0			542.5	0
	543	0			543	0
	543.5	0			543.5	0
	544	0			544	0
	544.5	0			544.5	0
	545	0			545	0
	545.5	0			545.5	0
	546	0			546	0
	546.5	0			546.5	0
	547	0			547	0
	547.5	0			547.5	0
	548	0			548	0
	548.5	0			548.5	0
	549	0			549	0
	549.5	0			549.5	0
	550	0			550	0
	550.5	0			550.5	0
	551	0			551	0
	551.5	0			551.5	0
	552	0			552	0
	552.5	0			552.5	0
	553	0			553	0
	553.5	0			553.5	0
	554	0			554	0
	554.5	0			554.5	0
	555	0			555	0
	555.5	0			555.5	0
	556	0			556	0
	556.5	0			556.5	0
	557	0			557	0
	557.5	0			557.5	0
	558	0			558	0
	558.5	0			558.5	0
	559	0			559	0
	559.5	0			559.5	0
	560	0			560	0

## Sheet: Fig.4.
Fig. 4a	Size(nm)	Number(%)	Number(%)	Size(nm)	Number(%)	Number(%)		Fig. 4b	Wavelength(nm)	Absorbance	Wavelength(nm)	PL Intensity	Wavelength(nm)	Absorbance	Wavelength(nm)	PL Intensity		Fig. 4c	Wavelength(nm)	Absorbance	Wavelength(nm)	PL Intensity	Wavelength(nm)	Absorbance	Wavelength(nm)	PL Intensity		Fig. 4d	Irradiation time (s)	I/I0-1 @524 nm	I/I0-1 @524 nm	I/I0-1 @524 nm		Fig. 4e	Irradiation time (s)	A/A0 @378 nm	A/A0 @378 nm	A/A0 @378 nm	A/A0 @378 nm		Fig. 4f	Irradiation time (s)	I/I0-1 @524 nm	I/I0-1 @524 nm	I/I0-1 @524 nm
		(Z)-TPE-EPy	(Z)-TPE-EPy@CB[8]		(E)-TPE-EPy	(E)-TPE-EPy@CB[8]				(Z)-TPE-EPy		(Z)-TPE-EPy		(Z)-TPE-EPy@CB[8]		(Z)-TPE-EPy@CB[8]				(E)-TPE-EPy		(E)-TPE-EPy		(E)-TPE-EPy@CB[8]		(E)-TPE-EPy@CB[8]				DCFH	(Z)-TPE-EPy	(E)-TPE-EPy				WithoutPS	Rose Bengal	(Z)-TPE-EPy	(E)-TPE-EPy				DHR123	(Z)-TPE-EPy	(E)-TPE-EPy
	0.4	0	0	0.4	0	0			200	4.183	500	0.00435	200	4.182	500	0.02147			200	4.146	500	0.00572	200	4.114	500	0.00904			0	0	0	0			0	1	1	1	1			0	0	0	0
	0.463	0	0	0.463	0	0			200.5	4.183	501	0.00468	200.5	4.175	501	0.02307			200.5	4.133	501	0.00611	200.5	4.133	501	0.00982			10	0.26414	8.65524	21.1457			10	0.99553	0.98063	0.89387	0.92975			10	0.05262	1	1.3
	0.536	0	0	0.536	0	0			201	4.181	502	0.00497	201	4.177	502	0.02489			201	4.123	502	0.00639	201	4.155	502	0.01065			20	0.48554	23.9412	46.6125			20	0.99106	0.96572	0.82362	0.86248			20	0.12416	1.7	2.1
	0.621	0	0	0.621	0	0			201.5	4.176	503	0.00524	201.5	4.2	503	0.02666			201.5	4.095	503	0.00673	201.5	4.145	503	0.01142			30	0.80251	42.9599	73.6996			30	0.98808	0.95231	0.76682	0.7997			30	0.18385	2.4	3.2
	0.719	0	0	0.719	0	0			202	4.169	504	0.00563	202	4.227	504	0.02921			202	4.104	504	0.00715	202	4.138	504	0.01246			40	0.94074	64.1511	99.4025			40	0.9851	0.94039	0.71898	0.73842			40	0.26769	3.1	4.3
	0.833	0	0	0.833	0	0			202.5	4.193	505	0.00593	202.5	4.237	505	0.0316			202.5	4.115	505	0.00753	202.5	4.15	505	0.01354			50	1.19127	82.141	121.641			50	0.97615	0.92548	0.66517	0.67862			50	0.35231	3.9	5.5
	0.965	0	0	0.965	0	0			203	4.235	506	0.00629	203	4.234	506	0.0339			203	4.137	506	0.00795	203	4.186	506	0.01474			60	1.40339	99.7506	141.715			60	0.97317	0.91505	0.62033	0.62182			60	0.44923	4.5	6.9
	1.12	0	0	1.12	0	0			203.5	4.272	507	0.00666	203.5	4.229	507	0.03687			203.5	4.151	507	0.00834	203.5	4.189	507	0.01604			70	1.62753	115.31	156.895			70	0.9687	0.90611	0.57997	0.56801			70	0.57692	5.3	8.2
	1.29	0	0	1.29	0	0			204	4.259	508	0.00712	204	4.248	508	0.04001			204	4.164	508	0.00884	204	4.182	508	0.01758			80	1.90264	131.018	173.779			80	0.96274	0.89419	0.53812	0.51719			80	0.71462	6.1	9.1
	1.5	0	0	1.5	0	0			204.5	4.224	509	0.00754	204.5	4.265	509	0.04331			204.5	4.18	509	0.00922	204.5	4.165	509	0.0191			90	2.28729	144.389	186.03			90	0.95976	0.87928	0.50075	0.46786			90	0.83231	6.9	10.9
	1.74	0	0	1.74	0	0			205	4.202	510	0.0079	205	4.283	510	0.04669			205	4.2	510	0.00964	205	4.191	510	0.02059			100	2.4475	153.418	195.788			100	0.95827	0.86885	0.46188	0.42601			100	0.96615	7.6	12.6
	2.01	0	0	2.01	0	0			205.5	4.224	511	0.00819	205.5	4.275	511	0.04944			205.5	4.214	511	0.00996	205.5	4.213	511	0.022			110	2.68746	163.496	202.455			110	0.94933	0.85693	0.4275	0.38864			110	1.13	8.7	13.7
	2.33	0	0	2.33	0	0			206	4.251	512	0.00856	206	4.305	512	0.05294			206	4.231	512	0.01038	206	4.259	512	0.02359			120	2.91687	172.848	212.217			120	0.94486	0.84799	0.4006	0.35127			120	1.26385	9.5	15.1
	2.7	0	0	2.7	0	0			206.5	4.272	513	0.009	206.5	4.318	513	0.05684			206.5	4.241	513	0.01071	206.5	4.244	513	0.0255
	3.12	0	0	3.12	0	0			207	4.263	514	0.00931	207	4.337	514	0.05994			207	4.247	514	0.01102	207	4.239	514	0.02714
	3.62	0	0	3.62	0	0			207.5	4.255	515	0.0097	207.5	4.31	515	0.0638			207.5	4.238	515	0.01139	207.5	4.214	515	0.02895
	4.19	0	0	4.19	0	0			208	4.25	516	0.01018	208	4.299	516	0.06822			208	4.232	516	0.01189	208	4.257	516	0.03133
	4.85	0	0	4.85	0	0			208.5	4.251	517	0.01054	208.5	4.294	517	0.07184			208.5	4.23	517	0.01227	208.5	4.286	517	0.03317
	5.61	0	0	5.61	0	0			209	4.252	518	0.01102	209	4.301	518	0.07647			209	4.23	518	0.01272	209	4.305	518	0.03568
	6.5	0	0	6.5	0	0			209.5	4.253	519	0.01159	209.5	4.301	519	0.08227			209.5	4.241	519	0.0134	209.5	4.281	519	0.03867
	7.53	0	0	7.53	0	0			210	4.275	520	0.0122	210	4.319	520	0.08766			210	4.255	520	0.01405	210	4.254	520	0.0416
	8.72	0	0	8.72	0	0			210.5	4.286	521	0.01286	210.5	4.334	521	0.09384			210.5	4.275	521	0.01478	210.5	4.245	521	0.04496
	10.1	0	0	10.1	0	0			211	4.294	522	0.01375	211	4.351	522	0.10183			211	4.29	522	0.01572	211	4.287	522	0.04919
	11.7	0	0	11.7	0	0			211.5	4.283	523	0.01457	211.5	4.333	523	0.10853			211.5	4.301	523	0.0165	211.5	4.311	523	0.0528
	13.5	0	0	13.5	0	0			212	4.271	524	0.01534	212	4.319	524	0.11654			212	4.3	524	0.01746	212	4.299	524	0.05726
	15.7	0	0	15.7	0	0			212.5	4.259	525	0.01624	212.5	4.303	525	0.12467			212.5	4.289	525	0.0184	212.5	4.247	525	0.0621
	18.2	0	0	18.2	0	0			213	4.252	526	0.01701	213	4.302	526	0.1311			213	4.272	526	0.01925	213	4.233	526	0.06585
	21	0	0	21	0	0			213.5	4.259	527	0.01784	213.5	4.31	527	0.14002			213.5	4.262	527	0.02021	213.5	4.253	527	0.07077
	24.4	0	0	24.4	0	2.454			214	4.281	528	0.01874	214	4.341	528	0.14897			214	4.252	528	0.0213	214	4.288	528	0.07635
	28.2	0	0	28.2	0	14.19			214.5	4.296	529	0.0199	214.5	4.362	529	0.15864			214.5	4.26	529	0.02246	214.5	4.31	529	0.08184
	32.7	0	0	32.7	0	29.93			215	4.317	530	0.02108	215	4.373	530	0.16993			215	4.256	530	0.02381	215	4.333	530	0.08876
	37.8	0	0	37.8	0	31			215.5	4.325	531	0.02205	215.5	4.335	531	0.17981			215.5	4.258	531	0.02496	215.5	4.33	531	0.09489
	43.8	6.05	0	43.8	0	17.18			216	4.316	532	0.02277	216	4.324	532	0.18563			216	4.235	532	0.02565	216	4.306	532	0.09884
	50.7	20.69	0	50.7	0	4.75			216.5	4.297	533	0.02362	216.5	4.324	533	0.19342			216.5	4.227	533	0.02647	216.5	4.264	533	0.10426
	58.8	30	0	58.8	0	0.402			217	4.271	534	0.02417	217	4.359	534	0.20014			217	4.204	534	0.02724	217	4.263	534	0.10879
	68.1	25.74	0	68.1	0	0			217.5	4.273	535	0.02457	217.5	4.357	535	0.20402			217.5	4.201	535	0.02771	217.5	4.286	535	0.11203
	78.8	13.95	0	78.8	0	0			218	4.285	536	0.02521	218	4.339	536	0.21006			218	4.203	536	0.02837	218	4.313	536	0.11699
	91.3	3.54	0	91.3	0	0			218.5	4.306	537	0.02583	218.5	4.304	537	0.21576			218.5	4.206	537	0.02896	218.5	4.308	537	0.12133
	106	0	0	106	0	0			219	4.316	538	0.0262	219	4.288	538	0.21968			219	4.219	538	0.02968	219	4.285	538	0.12465
	122	0	0	122	0	0			219.5	4.316	539	0.02675	219.5	4.3	539	0.22508			219.5	4.224	539	0.03018	219.5	4.245	539	0.12924
	142	0	0	142	0	0			220	4.291	540	0.02738	220	4.322	540	0.22988			220	4.228	540	0.03073	220	4.218	540	0.13334
	164	0	0	164	0	0			220.5	4.26	541	0.02804	220.5	4.335	541	0.23492			220.5	4.214	541	0.03155	220.5	4.194	541	0.13787
	190	0	0	190	0	0			221	4.232	542	0.02907	221	4.333	542	0.24389			221	4.212	542	0.03266	221	4.23	542	0.14466
	220	0	0	220	0	0			221.5	4.223	543	0.03021	221.5	4.309	543	0.25244			221.5	4.227	543	0.03389	221.5	4.257	543	0.15161
	255	0	0	255	0	0			222	4.22	544	0.03156	222	4.289	544	0.2635			222	4.24	544	0.03544	222	4.29	544	0.16009
	295	0	0	295	0	0			222.5	4.235	545	0.03332	222.5	4.255	545	0.2777			222.5	4.231	545	0.03753	222.5	4.264	545	0.17063
	342	0	0	342	0	0			223	4.24	546	0.03479	223	4.256	546	0.28899			223	4.222	546	0.03896	223	4.232	546	0.17947
	396	0	0	396	0	0			223.5	4.253	547	0.03625	223.5	4.258	547	0.29992			223.5	4.209	547	0.04068	223.5	4.184	547	0.18802
	459	0	0	459	0	0			224	4.24	548	0.03793	224	4.274	548	0.31257			224	4.206	548	0.04256	224	4.149	548	0.19877
	531	0	0	531	2.73	0			224.5	4.216	549	0.03948	224.5	4.269	549	0.32404			224.5	4.187	549	0.04419	224.5	4.131	549	0.2086
	615	0	6.62	615	15.6	0			225	4.175	550	0.04112	225	4.254	550	0.33539			225	4.175	550	0.04606	225	4.134	550	0.21821
	712	0	28.8	712	34.8	0			225.5	4.142	551	0.04306	225.5	4.236	551	0.34852			225.5	4.156	551	0.04822	225.5	4.151	551	0.22993
	825	0	40.6	825	34	0			226	4.135	552	0.0448	226	4.215	552	0.36049			226	4.14	552	0.05018	226	4.162	552	0.24073
	955	0	21.2	955	12.5	0			226.5	4.142	553	0.04661	226.5	4.185	553	0.3723			226.5	4.114	553	0.05212	226.5	4.144	553	0.25176
	1110	0	2.82	1110	0.363	0			227	4.151	554	0.04861	227	4.153	554	0.38589			227	4.087	554	0.05434	227	4.115	554	0.26429
	1280	0	0	1280	0	0			227.5	4.156	555	0.05038	227.5	4.139	555	0.39746			227.5	4.059	555	0.05618	227.5	4.066	555	0.27506
	1480	0	0	1480	0	0			228	4.135	556	0.05239	228	4.139	556	0.41006			228	4.042	556	0.05849	228	4.044	556	0.28802
	1720	0	0	1720	0	0			228.5	4.103	557	0.0546	228.5	4.137	557	0.42418			228.5	4.029	557	0.06092	228.5	4.029	557	0.30229
	1990	0	0	1990	0	0			229	4.067	558	0.05631	229	4.12	558	0.43563			229	4.017	558	0.06288	229	4.024	558	0.3143
	2300	0	0	2300	0	0			229.5	4.049	559	0.05836	229.5	4.092	559	0.4493			229.5	4.008	559	0.06514	229.5	4.023	559	0.32837
	2670	0	0	2670	0	0			230	4.026	560	0.06035	230	4.059	560	0.46287			230	4.001	560	0.06765	230	4.001	560	0.34379
	3090	0	0	3090	0	0			230.5	4.009	561	0.06225	230.5	4.031	561	0.47423			230.5	3.987	561	0.06938	230.5	3.963	561	0.35636
	3580	0	0	3580	0	0			231	3.984	562	0.06414	231	3.996	562	0.48791			231	3.951	562	0.07176	231	3.888	562	0.37155
	4150	0	0	4150	0	0			231.5	3.941	563	0.06618	231.5	3.929	563	0.50188			231.5	3.88	563	0.07447	231.5	3.785	563	0.3883
	4800	0	0	4800	0	0			232	3.843	564	0.06791	232	3.799	564	0.51387			232	3.761	564	0.07624	232	3.634	564	0.40316
	5560	0	0	5560	0	0			232.5	3.677	565	0.06994	232.5	3.606	565	0.52751			232.5	3.578	565	0.07889	232.5	3.426	565	0.42008
	6440	0	0	6440	0	0			233	3.452	566	0.07217	233	3.366	566	0.54201			233	3.339	566	0.0813	233	3.174	566	0.43865
	7460	0	0	7460	0	0			233.5	3.192	567	0.07397	233.5	3.104	567	0.55375			233.5	3.073	567	0.08337	233.5	2.906	567	0.45411
	8630	0	0	8630	0	0			234	2.925	568	0.07604	234	2.844	568	0.56662			234	2.809	568	0.0858	234	2.647	568	0.4728
									234.5	2.667	569	0.07805	234.5	2.597	569	0.58			234.5	2.558	569	0.08821	234.5	2.41	569	0.49127
									235	2.429	570	0.07979	235	2.374	570	0.59173			235	2.33	570	0.09021	235	2.199	570	0.50738
									235.5	2.216	571	0.08213	235.5	2.174	571	0.60609			235.5	2.126	571	0.0931	235.5	2.012	571	0.52942
									236	2.028	572	0.08395	236	1.997	572	0.61876			236	1.947	572	0.09557	236	1.848	572	0.54948
									236.5	1.864	573	0.08618	236.5	1.84	573	0.63041			236.5	1.789	573	0.09775	236.5	1.704	573	0.56867
									237	1.718	574	0.0885	237	1.702	574	0.64543			237	1.649	574	0.10094	237	1.576	574	0.59138
									237.5	1.591	575	0.09051	237.5	1.582	575	0.65783			237.5	1.526	575	0.10332	237.5	1.463	575	0.6123
									238	1.48	576	0.09274	238	1.476	576	0.66975			238	1.418	576	0.10562	238	1.364	576	0.63353
									238.5	1.382	577	0.09507	238.5	1.384	577	0.68453			238.5	1.324	577	0.1088	238.5	1.278	577	0.65845
									239	1.297	578	0.09771	239	1.303	578	0.69646			239	1.242	578	0.11152	239	1.204	578	0.68136
									239.5	1.222	579	0.1001	239.5	1.233	579	0.70919			239.5	1.17	579	0.11391	239.5	1.138	579	0.70416
									240	1.158	580	0.1027	240	1.172	580	0.72301			240	1.108	580	0.11733	240	1.081	580	0.73174
									240.5	1.101	581	0.10524	240.5	1.119	581	0.73599			240.5	1.053	581	0.12012	240.5	1.031	581	0.75586
									241	1.051	582	0.10751	241	1.073	582	0.7486			241	1.006	582	0.1231	241	0.987	582	0.78112
									241.5	1.007	583	0.11034	241.5	1.033	583	0.76193			241.5	0.965	583	0.12638	241.5	0.949	583	0.81057
									242	0.968	584	0.11284	242	0.998	584	0.77297			242	0.929	584	0.12902	242	0.915	584	0.83589
									242.5	0.933	585	0.11531	242.5	0.966	585	0.78644			242.5	0.899	585	0.13231	242.5	0.884	585	0.86417
									243	0.903	586	0.11818	243	0.937	586	0.7999			243	0.872	586	0.13533	243	0.858	586	0.89559
									243.5	0.877	587	0.12054	243.5	0.912	587	0.81127			243.5	0.848	587	0.13819	243.5	0.834	587	0.9212
									244	0.854	588	0.1235	244	0.889	588	0.82459			244	0.827	588	0.14173	244	0.813	588	0.95407
									244.5	0.834	589	0.12656	244.5	0.869	589	0.8373			244.5	0.809	589	0.14508	244.5	0.793	589	0.98693
									245	0.816	590	0.12887	245	0.85	590	0.84877			245	0.792	590	0.14801	245	0.774	590	1.01356
									245.5	0.8	591	0.13129	245.5	0.834	591	0.86158			245.5	0.777	591	0.15124	245.5	0.757	591	1.0466
									246	0.786	592	0.13447	246	0.819	592	0.87431			246	0.764	592	0.15469	246	0.742	592	1.08291
									246.5	0.774	593	0.13712	246.5	0.806	593	0.8855			246.5	0.752	593	0.15766	246.5	0.729	593	1.11256
									247	0.764	594	0.13993	247	0.795	594	0.89868			247	0.742	594	0.16119	247	0.716	594	1.14928
									247.5	0.755	595	0.14293	247.5	0.784	595	0.91103			247.5	0.734	595	0.16444	247.5	0.705	595	1.18574
									248	0.747	596	0.1453	248	0.775	596	0.92256			248	0.726	596	0.16736	248	0.694	596	1.21743
									248.5	0.74	597	0.14841	248.5	0.766	597	0.93458			248.5	0.719	597	0.17087	248.5	0.684	597	1.25587
									249	0.734	598	0.15126	249	0.759	598	0.94558			249	0.713	598	0.17412	249	0.675	598	1.2919
									249.5	0.729	599	0.15417	249.5	0.752	599	0.9559			249.5	0.708	599	0.1771	249.5	0.667	599	1.32538
									250	0.724	600	0.15719	250	0.746	600	0.96962			250	0.703	600	0.18077	250	0.66	600	1.36809
									250.5	0.72	601	0.15984	250.5	0.74	601	0.98013			250.5	0.699	601	0.18384	250.5	0.652	601	1.40597
									251	0.717	602	0.16271	251	0.734	602	0.99198			251	0.695	602	0.18724	251	0.646	602	1.44461
									251.5	0.714	603	0.16584	251.5	0.729	603	1.00448			251.5	0.692	603	0.19082	251.5	0.639	603	1.48845
									252	0.711	604	0.16836	252	0.724	604	1.01585			252	0.689	604	0.19427	252	0.633	604	1.52656
									252.5	0.708	605	0.17127	252.5	0.719	605	1.02696			252.5	0.686	605	0.19759	252.5	0.628	605	1.56694
									253	0.706	606	0.17428	253	0.714	606	1.03946			253	0.683	606	0.20107	253	0.623	606	1.61311
									253.5	0.703	607	0.17736	253.5	0.709	607	1.05037			253.5	0.68	607	0.20447	253.5	0.618	607	1.65417
									254	0.701	608	0.18011	254	0.704	608	1.06238			254	0.677	608	0.20763	254	0.613	608	1.69687
									254.5	0.699	609	0.18318	254.5	0.699	609	1.07353			254.5	0.675	609	0.21126	254.5	0.609	609	1.74474
									255	0.696	610	0.18601	255	0.693	610	1.08488			255	0.672	610	0.21505	255	0.604	610	1.78717
									255.5	0.693	611	0.18929	255.5	0.688	611	1.09717			255.5	0.668	611	0.21875	255.5	0.6	611	1.83439
									256	0.691	612	0.19242	256	0.682	612	1.11046			256	0.665	612	0.22235	256	0.596	612	1.88322
									256.5	0.688	613	0.19556	256.5	0.676	613	1.12303			256.5	0.662	613	0.22611	256.5	0.592	613	1.92949
									257	0.684	614	0.19914	257	0.67	614	1.13764			257	0.658	614	0.23004	257	0.589	614	1.98608
									257.5	0.681	615	0.20273	257.5	0.664	615	1.15087			257.5	0.654	615	0.23444	257.5	0.585	615	2.04059
									258	0.677	616	0.20631	258	0.658	616	1.16636			258	0.65	616	0.23825	258	0.582	616	2.09223
									258.5	0.673	617	0.21029	258.5	0.652	617	1.1808			258.5	0.646	617	0.2429	258.5	0.578	617	2.1523
									259	0.668	618	0.21372	259	0.646	618	1.19555			259	0.641	618	0.24737	259	0.575	618	2.20763
									259.5	0.663	619	0.21715	259.5	0.64	619	1.20861			259.5	0.637	619	0.25105	259.5	0.572	619	2.26052
									260	0.658	620	0.22038	260	0.634	620	1.22161			260	0.632	620	0.25487	260	0.569	620	2.3165
									260.5	0.653	621	0.22358	260.5	0.628	621	1.23409			260.5	0.627	621	0.25874	260.5	0.566	621	2.3731
									261	0.648	622	0.22674	261	0.622	622	1.24581			261	0.622	622	0.26244	261	0.563	622	2.42411
									261.5	0.642	623	0.22972	261.5	0.616	623	1.2569			261.5	0.617	623	0.26629	261.5	0.56	623	2.48269
									262	0.637	624	0.23292	262	0.611	624	1.26597			262	0.612	624	0.26955	262	0.557	624	2.53347
									262.5	0.631	625	0.23579	262.5	0.605	625	1.27586			262.5	0.607	625	0.27228	262.5	0.554	625	2.58332
									263	0.626	626	0.23831	263	0.6	626	1.28428			263	0.602	626	0.27569	263	0.551	626	2.63344
									263.5	0.62	627	0.24091	263.5	0.594	627	1.29247			263.5	0.597	627	0.27835	263.5	0.549	627	2.67932
									264	0.614	628	0.24401	264	0.589	628	1.30041			264	0.592	628	0.28146	264	0.546	628	2.72802
									264.5	0.609	629	0.24636	264.5	0.584	629	1.30789			264.5	0.586	629	0.28408	264.5	0.543	629	2.7797
									265	0.603	630	0.24831	265	0.578	630	1.31368			265	0.581	630	0.28635	265	0.54	630	2.81977
									265.5	0.597	631	0.2504	265.5	0.573	631	1.32025			265.5	0.577	631	0.28918	265.5	0.537	631	2.86941
									266	0.592	632	0.25274	266	0.568	632	1.32593			266	0.572	632	0.29131	266	0.535	632	2.91463
									266.5	0.587	633	0.25489	266.5	0.563	633	1.33155			266.5	0.568	633	0.29325	266.5	0.532	633	2.95351
									267	0.582	634	0.2567	267	0.558	634	1.33636			267	0.564	634	0.29524	267	0.529	634	2.99402
									267.5	0.578	635	0.25838	267.5	0.554	635	1.33833			267.5	0.56	635	0.29749	267.5	0.527	635	3.03653
									268	0.573	636	0.25945	268	0.549	636	1.34034			268	0.556	636	0.29901	268	0.524	636	3.06989
									268.5	0.569	637	0.26126	268.5	0.544	637	1.34356			268.5	0.553	637	0.3006	268.5	0.521	637	3.10875
									269	0.566	638	0.26265	269	0.54	638	1.34473			269	0.549	638	0.30192	269	0.519	638	3.14415
									269.5	0.562	639	0.26344	269.5	0.536	639	1.34589			269.5	0.546	639	0.30338	269.5	0.516	639	3.17361
									270	0.559	640	0.26549	270	0.531	640	1.34538			270	0.544	640	0.3044	270	0.513	640	3.20984
									270.5	0.557	641	0.26581	270.5	0.528	641	1.34678			270.5	0.541	641	0.30566	270.5	0.51	641	3.23719
									271	0.554	642	0.26741	271	0.524	642	1.34836			271	0.539	642	0.307	271	0.507	642	3.27146
									271.5	0.553	643	0.26882	271.5	0.52	643	1.34831			271.5	0.537	643	0.30769	271.5	0.505	643	3.30446
									272	0.551	644	0.2696	272	0.517	644	1.34877			272	0.535	644	0.30915	272	0.502	644	3.33243
									272.5	0.55	645	0.27085	272.5	0.513	645	1.34923			272.5	0.534	645	0.31023	272.5	0.499	645	3.36196
									273	0.549	646	0.27181	273	0.51	646	1.34927			273	0.532	646	0.31181	273	0.496	646	3.39207
									273.5	0.548	647	0.27274	273.5	0.507	647	1.34876			273.5	0.531	647	0.31199	273.5	0.493	647	3.41523
									274	0.548	648	0.2735	274	0.505	648	1.34795			274	0.531	648	0.3128	274	0.49	648	3.44385
									274.5	0.548	649	0.27456	274.5	0.502	649	1.34772			274.5	0.53	649	0.31335	274.5	0.487	649	3.46937
									275	0.548	650	0.27539	275	0.499	650	1.3466			275	0.53	650	0.31471	275	0.485	650	3.49485
									275.5	0.548	651	0.27568	275.5	0.497	651	1.34714			275.5	0.53	651	0.31567	275.5	0.482	651	3.52059
									276	0.549	652	0.27677	276	0.495	652	1.34718			276	0.53	652	0.31677	276	0.479	652	3.54737
									276.5	0.549	653	0.27773	276.5	0.493	653	1.34741			276.5	0.53	653	0.31771	276.5	0.476	653	3.5699
									277	0.55	654	0.27861	277	0.491	654	1.34588			277	0.53	654	0.318	277	0.473	654	3.59586
									277.5	0.55	655	0.27927	277.5	0.489	655	1.3446			277.5	0.53	655	0.31951	277.5	0.47	655	3.61896
									278	0.551	656	0.28059	278	0.487	656	1.34553			278	0.531	656	0.31979	278	0.467	656	3.64148
									278.5	0.552	657	0.28138	278.5	0.485	657	1.34323			278.5	0.532	657	0.32106	278.5	0.464	657	3.66452
									279	0.553	658	0.28247	279	0.484	658	1.34403			279	0.533	658	0.32184	279	0.461	658	3.69081
									279.5	0.553	659	0.28313	279.5	0.482	659	1.34518			279.5	0.534	659	0.32288	279.5	0.458	659	3.7143
									280	0.554	660	0.28432	280	0.481	660	1.34416			280	0.535	660	0.32396	280	0.455	660	3.74094
									280.5	0.555	661	0.28526	280.5	0.479	661	1.34759			280.5	0.536	661	0.325	280.5	0.451	661	3.7685
									281	0.557	662	0.28635	281	0.478	662	1.34806			281	0.538	662	0.3263	281	0.448	662	3.79251
									281.5	0.558	663	0.28726	281.5	0.477	663	1.34736			281.5	0.54	663	0.32717	281.5	0.446	663	3.81612
									282	0.56	664	0.28896	282	0.476	664	1.35048			282	0.542	664	0.32921	282	0.443	664	3.84223
									282.5	0.561	665	0.28994	282.5	0.474	665	1.34975			282.5	0.544	665	0.33004	282.5	0.44	665	3.86653
									283	0.563	666	0.29105	283	0.473	666	1.35093			283	0.546	666	0.33149	283	0.437	666	3.89342
									283.5	0.565	667	0.29265	283.5	0.472	667	1.3536			283.5	0.549	667	0.3328	283.5	0.435	667	3.92023
									284	0.567	668	0.29287	284	0.471	668	1.35333			284	0.552	668	0.33385	284	0.432	668	3.94259
									284.5	0.569	669	0.29451	284.5	0.47	669	1.35398			284.5	0.555	669	0.3355	284.5	0.43	669	3.9699
									285	0.571	670	0.29494	285	0.469	670	1.35527			285	0.558	670	0.33613	285	0.427	670	3.99024
									285.5	0.573	671	0.29568	285.5	0.468	671	1.35286			285.5	0.562	671	0.3363	285.5	0.425	671	4.0075
									286	0.575	672	0.29654	286	0.467	672	1.35286			286	0.565	672	0.33783	286	0.423	672	4.0289
									286.5	0.577	673	0.2976	286.5	0.466	673	1.35214			286.5	0.568	673	0.33826	286.5	0.421	673	4.04944
									287	0.579	674	0.29776	287	0.464	674	1.34913			287	0.572	674	0.33889	287	0.419	674	4.06104
									287.5	0.581	675	0.29888	287.5	0.463	675	1.34995			287.5	0.575	675	0.34008	287.5	0.417	675	4.08453
									288	0.583	676	0.29911	288	0.463	676	1.34604			288	0.579	676	0.34081	288	0.415	676	4.09548
									288.5	0.584	677	0.29869	288.5	0.462	677	1.343			288.5	0.582	677	0.34033	288.5	0.414	677	4.10419
									289	0.586	678	0.29933	289	0.461	678	1.34164			289	0.586	678	0.34103	289	0.412	678	4.11862
									289.5	0.588	679	0.299	289.5	0.46	679	1.33374			289.5	0.59	679	0.34046	289.5	0.411	679	4.11735
									290	0.59	680	0.29864	290	0.459	680	1.32927			290	0.594	680	0.34016	290	0.41	680	4.1269
									290.5	0.592	681	0.29955	290.5	0.458	681	1.32947			290.5	0.598	681	0.34029	290.5	0.409	681	4.1372
									291	0.594	682	0.29897	291	0.458	682	1.32309			291	0.602	682	0.33992	291	0.409	682	4.1372
									291.5	0.597	683	0.29909	291.5	0.457	683	1.3181			291.5	0.607	683	0.33997	291.5	0.408	683	4.14595
									292	0.6	684	0.299	292	0.457	684	1.31618			292	0.612	684	0.34034	292	0.407	684	4.15209
									292.5	0.603	685	0.29843	292.5	0.457	685	1.30801			292.5	0.617	685	0.33909	292.5	0.407	685	4.14685
									293	0.607	686	0.29881	293	0.458	686	1.30512			293	0.623	686	0.33948	293	0.407	686	4.15248
									293.5	0.611	687	0.29789	293.5	0.458	687	1.29897			293.5	0.629	687	0.33853	293.5	0.407	687	4.14974
									294	0.615	688	0.2971	294	0.459	688	1.29224			294	0.636	688	0.33733	294	0.407	688	4.1444
									294.5	0.619	689	0.29791	294.5	0.459	689	1.28977			294.5	0.642	689	0.33807	294.5	0.408	689	4.15418
									295	0.623	690	0.29694	295	0.46	690	1.28311			295	0.649	690	0.33736	295	0.408	690	4.1475
									295.5	0.627	691	0.29561	295.5	0.461	691	1.27571			295.5	0.656	691	0.33621	295.5	0.409	691	4.13898
									296	0.632	692	0.29587	296	0.463	692	1.2716			296	0.663	692	0.33622	296	0.409	692	4.14501
									296.5	0.636	693	0.29523	296.5	0.464	693	1.2653			296.5	0.67	693	0.33541	296.5	0.41	693	4.13453
									297	0.641	694	0.29458	297	0.465	694	1.25841			297	0.677	694	0.33476	297	0.411	694	4.12808
									297.5	0.645	695	0.29409	297.5	0.467	695	1.25263			297.5	0.684	695	0.33408	297.5	0.413	695	4.12746
									298	0.649	696	0.29297	298	0.469	696	1.24635			298	0.691	696	0.33307	298	0.414	696	4.1166
									298.5	0.654	697	0.29216	298.5	0.471	697	1.23936			298.5	0.698	697	0.33225	298.5	0.415	697	4.10847
									299	0.658	698	0.29067	299	0.473	698	1.23265			299	0.704	698	0.33046	299	0.417	698	4.09908
									299.5	0.662	699	0.28776	299.5	0.475	699	1.22645			299.5	0.711	699	0.32778	299.5	0.418	699	4.08572
									300	0.666	700	0.28653	300	0.477	700	1.22046			300	0.717	700	0.32552	300	0.42	700	4.0759
									300.5	0.671	701	0.28809	300.5	0.48	701	1.21479			300.5	0.724	701	0.32725	300.5	0.422	701	4.06617
									301	0.675	702	0.2866	301	0.483	702	1.19921			301	0.73	702	0.32553	301	0.424	702	4.03784
									301.5	0.68	703	0.28579	301.5	0.485	703	1.19243			301.5	0.737	703	0.32445	301.5	0.427	703	4.02793
									302	0.685	704	0.28557	302	0.489	704	1.18603			302	0.744	704	0.32352	302	0.429	704	4.01659
									302.5	0.69	705	0.28324	302.5	0.492	705	1.17572			302.5	0.751	705	0.32142	302.5	0.432	705	3.99442
									303	0.696	706	0.28238	303	0.495	706	1.16983			303	0.758	706	0.32128	303	0.435	706	3.98332
									303.5	0.701	707	0.28125	303.5	0.499	707	1.15975			303.5	0.765	707	0.31914	303.5	0.438	707	3.96445
									304	0.707	708	0.28007	304	0.503	708	1.15093			304	0.772	708	0.31722	304	0.441	708	3.94264
									304.5	0.713	709	0.27922	304.5	0.506	709	1.14406			304.5	0.779	709	0.31606	304.5	0.444	709	3.9293
									305	0.72	710	0.27747	305	0.511	710	1.13575			305	0.787	710	0.3142	305	0.447	710	3.90613
									305.5	0.726	711	0.2764	305.5	0.515	711	1.12628			305.5	0.794	711	0.31279	305.5	0.451	711	3.88676
									306	0.733	712	0.27467	306	0.519	712	1.11766			306	0.801	712	0.31131	306	0.455	712	3.86553
									306.5	0.739	713	0.27284	306.5	0.524	713	1.10769			306.5	0.807	713	0.30925	306.5	0.458	713	3.84196
									307	0.746	714	0.27212	307	0.528	714	1.10113			307	0.813	714	0.30791	307	0.462	714	3.82521
									307.5	0.753	715	0.27015	307.5	0.533	715	1.09115			307.5	0.819	715	0.30562	307.5	0.466	715	3.80324
									308	0.76	716	0.26904	308	0.538	716	1.08045			308	0.825	716	0.30434	308	0.47	716	3.77363
									308.5	0.767	717	0.26713	308.5	0.543	717	1.0744			308.5	0.831	717	0.30244	308.5	0.474	717	3.75929
									309	0.773	718	0.2656	309	0.547	718	1.06429			309	0.836	718	0.30182	309	0.478	718	3.73615
									309.5	0.78	719	0.26414	309.5	0.552	719	1.05519			309.5	0.842	719	0.2994	309.5	0.483	719	3.71186
									310	0.787	720	0.26369	310	0.558	720	1.04872			310	0.846	720	0.29871	310	0.487	720	3.69069
									310.5	0.794	721	0.26178	310.5	0.563	721	1.03782			310.5	0.851	721	0.29627	310.5	0.492	721	3.66575
									311	0.801	722	0.25988	311	0.568	722	1.02806			311	0.855	722	0.29466	311	0.496	722	3.63983
									311.5	0.808	723	0.25908	311.5	0.573	723	1.02089			311.5	0.859	723	0.29226	311.5	0.501	723	3.6166
									312	0.815	724	0.25694	312	0.579	724	1.01043			312	0.863	724	0.29026	312	0.506	724	3.58748
									312.5	0.821	725	0.25532	312.5	0.584	725	1.00261			312.5	0.866	725	0.28907	312.5	0.511	725	3.56871
									313	0.828	726	0.25392	313	0.589	726	0.99064			313	0.869	726	0.28647	313	0.516	726	3.53554
									313.5	0.835	727	0.25154	313.5	0.594	727	0.98179			313.5	0.871	727	0.28416	313.5	0.521	727	3.50557
									314	0.841	728	0.25042	314	0.6	728	0.97523			314	0.873	728	0.28335	314	0.526	728	3.4844
									314.5	0.848	729	0.24879	314.5	0.605	729	0.9634			314.5	0.874	729	0.28093	314.5	0.531	729	3.45385
									315	0.855	730	0.24729	315	0.611	730	0.95593			315	0.876	730	0.27873	315	0.536	730	3.42552
									315.5	0.862	731	0.24637	315.5	0.617	731	0.94834			315.5	0.876	731	0.27755	315.5	0.541	731	3.41122
									316	0.869	732	0.24414	316	0.623	732	0.93879			316	0.876	732	0.2759	316	0.546	732	3.3796
									316.5	0.875	733	0.2417	316.5	0.628	733	0.92857			316.5	0.876	733	0.27377	316.5	0.551	733	3.35209
									317	0.882	734	0.24081	317	0.634	734	0.92009			317	0.876	734	0.27208	317	0.556	734	3.32857
									317.5	0.888	735	0.23834	317.5	0.64	735	0.91033			317.5	0.875	735	0.2692	317.5	0.561	735	3.29181
									318	0.895	736	0.23708	318	0.645	736	0.90129			318	0.873	736	0.2676	318	0.567	736	3.26814
									318.5	0.901	737	0.23491	318.5	0.651	737	0.89173			318.5	0.871	737	0.26481	318.5	0.572	737	3.23802
									319	0.907	738	0.23329	319	0.657	738	0.88241			319	0.869	738	0.26311	319	0.577	738	3.20804
									319.5	0.914	739	0.23169	319.5	0.662	739	0.87671			319.5	0.866	739	0.2619	319.5	0.582	739	3.19106
									320	0.92	740	0.22989	320	0.668	740	0.86745			320	0.863	740	0.25986	320	0.588	740	3.16083
									320.5	0.926	741	0.22842	320.5	0.674	741	0.85824			320.5	0.86	741	0.25812	320.5	0.593	741	3.13162
									321	0.932	742	0.22699	321	0.68	742	0.85013			321	0.856	742	0.25595	321	0.598	742	3.10955
									321.5	0.938	743	0.22484	321.5	0.685	743	0.84012			321.5	0.851	743	0.2541	321.5	0.603	743	3.07745
									322	0.944	744	0.22375	322	0.691	744	0.83395			322	0.847	744	0.25241	322	0.608	744	3.05757
									322.5	0.95	745	0.22253	322.5	0.696	745	0.82662			322.5	0.842	745	0.25089	322.5	0.613	745	3.02718
									323	0.956	746	0.2196	323	0.702	746	0.81599			323	0.837	746	0.2485	323	0.618	746	2.99344
									323.5	0.962	747	0.21907	323.5	0.708	747	0.81022			323.5	0.831	747	0.24693	323.5	0.623	747	2.97704
									324	0.968	748	0.21738	324	0.714	748	0.80021			324	0.826	748	0.2451	324	0.628	748	2.94676
									324.5	0.974	749	0.21578	324.5	0.72	749	0.79272			324.5	0.82	749	0.24239	324.5	0.632	749	2.91465
									325	0.98	750	0.2137	325	0.725	750	0.78532			325	0.814	750	0.24088	325	0.637	750	2.89304
									325.5	0.986	751	0.21212	325.5	0.731	751	0.77763			325.5	0.808	751	0.2392	325.5	0.641	751	2.86657
									326	0.991	752	0.21066	326	0.737	752	0.76787			326	0.801	752	0.23728	326	0.646	752	2.83773
									326.5	0.997	753	0.20871	326.5	0.743	753	0.76183			326.5	0.794	753	0.23596	326.5	0.651	753	2.81436
									327	1.003	754	0.20666	327	0.748	754	0.75221			327	0.787	754	0.23331	327	0.655	754	2.77633
									327.5	1.009	755	0.2057	327.5	0.754	755	0.74717			327.5	0.78	755	0.23241	327.5	0.659	755	2.76033
									328	1.014	756	0.2042	328	0.76	756	0.73728			328	0.773	756	0.23012	328	0.663	756	2.72946
									328.5	1.019	757	0.20223	328.5	0.765	757	0.72877			328.5	0.765	757	0.22725	328.5	0.667	757	2.69867
									329	1.025	758	0.20102	329	0.771	758	0.72349			329	0.758	758	0.22695	329	0.671	758	2.68433
									329.5	1.03	759	0.19899	329.5	0.776	759	0.71584			329.5	0.751	759	0.2246	329.5	0.674	759	2.65463
									330	1.036	760	0.19664	330	0.782	760	0.70704			330	0.744	760	0.22207	330	0.678	760	2.62421
									330.5	1.042	761	0.19614	330.5	0.787	761	0.70072			330.5	0.737	761	0.22057	330.5	0.681	761	2.60165
									331	1.048	762	0.19378	331	0.793	762	0.69163			331	0.73	762	0.21819	331	0.684	762	2.56883
									331.5	1.054	763	0.19315	331.5	0.799	763	0.68455			331.5	0.723	763	0.21702	331.5	0.687	763	2.54723
									332	1.059	764	0.19062	332	0.805	764	0.67614			332	0.717	764	0.2151	332	0.689	764	2.51584
									332.5	1.065	765	0.18925	332.5	0.81	765	0.6695			332.5	0.71	765	0.21324	332.5	0.692	765	2.49034
									333	1.07	766	0.18757	333	0.815	766	0.66303			333	0.704	766	0.21118	333	0.694	766	2.46922
									333.5	1.076	767	0.18599	333.5	0.821	767	0.65545			333.5	0.698	767	0.20986	333.5	0.696	767	2.44257
									334	1.081	768	0.1846	334	0.827	768	0.64831			334	0.692	768	0.20748	334	0.698	768	2.41463
									334.5	1.087	769	0.1829	334.5	0.832	769	0.6414			334.5	0.686	769	0.20556	334.5	0.699	769	2.38938
									335	1.092	770	0.18097	335	0.838	770	0.63409			335	0.68	770	0.20356	335	0.7	770	2.36441
									335.5	1.098	771	0.18004	335.5	0.843	771	0.62841			335.5	0.675	771	0.20158	335.5	0.702	771	2.34311
									336	1.103	772	0.17862	336	0.848	772	0.62121			336	0.67	772	0.20104	336	0.702	772	2.32196
									336.5	1.109	773	0.1771	336.5	0.854	773	0.61294			336.5	0.665	773	0.19835	336.5	0.703	773	2.28914
									337	1.115	774	0.17507	337	0.859	774	0.60712			337	0.66	774	0.19674	337	0.703	774	2.26766
									337.5	1.12	775	0.17323	337.5	0.864	775	0.60154			337.5	0.656	775	0.19501	337.5	0.703	775	2.24138
									338	1.126	776	0.172	338	0.869	776	0.59309			338	0.652	776	0.19357	338	0.703	776	2.21417
									338.5	1.131	777	0.17063	338.5	0.875	777	0.58671			338.5	0.649	777	0.19133	338.5	0.703	777	2.19448
									339	1.137	778	0.16876	339	0.88	778	0.58078			339	0.646	778	0.18938	339	0.703	778	2.16724
									339.5	1.142	779	0.16754	339.5	0.885	779	0.57387			339.5	0.643	779	0.18797	339.5	0.702	779	2.14541
									340	1.148	780	0.16616	340	0.89	780	0.56787			340	0.64	780	0.18708	340	0.701	780	2.12288
									340.5	1.153	781	0.16462	340.5	0.895	781	0.56154			340.5	0.638	781	0.18455	340.5	0.699	781	2.09535
									341	1.159	782	0.16361	341	0.901	782	0.557			341	0.636	782	0.1839	341	0.698	782	2.08174
									341.5	1.164	783	0.16183	341.5	0.906	783	0.54895			341.5	0.635	783	0.1818	341.5	0.696	783	2.05715
									342	1.169	784	0.16027	342	0.911	784	0.54187			342	0.634	784	0.1802	342	0.694	784	2.02894
									342.5	1.174	785	0.15867	342.5	0.915	785	0.53758			342.5	0.633	785	0.17848	342.5	0.692	785	2.0107
									343	1.179	786	0.15657	343	0.92	786	0.53168			343	0.632	786	0.17585	343	0.69	786	1.98659
									343.5	1.184	787	0.15583	343.5	0.924	787	0.52345			343.5	0.632	787	0.17456	343.5	0.687	787	1.96065
									344	1.19	788	0.15443	344	0.929	788	0.52016			344	0.632	788	0.17352	344	0.685	788	1.94186
									344.5	1.195	789	0.15327	344.5	0.934	789	0.51352			344.5	0.633	789	0.17199	344.5	0.682	789	1.91775
									345	1.2	790	0.15188	345	0.938	790	0.50837			345	0.634	790	0.17076	345	0.679	790	1.89806
									345.5	1.205	791	0.15031	345.5	0.943	791	0.50229			345.5	0.635	791	0.16822	345.5	0.676	791	1.87573
									346	1.21	792	0.14909	346	0.947	792	0.49697			346	0.637	792	0.16746	346	0.672	792	1.85376
									346.5	1.215	793	0.14767	346.5	0.952	793	0.49294			346.5	0.639	793	0.16549	346.5	0.669	793	1.84011
									347	1.22	794	0.14608	347	0.956	794	0.48527			347	0.641	794	0.16375	347	0.666	794	1.80968
									347.5	1.225	795	0.14458	347.5	0.961	795	0.48183			347.5	0.643	795	0.16195	347.5	0.662	795	1.79336
									348	1.23	796	0.14316	348	0.965	796	0.47631			348	0.646	796	0.16062	348	0.658	796	1.77464
									348.5	1.235	797	0.1418	348.5	0.97	797	0.4698			348.5	0.649	797	0.15923	348.5	0.654	797	1.74945
									349	1.24	798	0.14076	349	0.974	798	0.46396			349	0.653	798	0.15742	349	0.65	798	1.73063
									349.5	1.245	799	0.13936	349.5	0.978	799	0.4609			349.5	0.656	799	0.15598	349.5	0.646	799	1.71342
									350	1.249	800	0.13799	350	0.982	800	0.45404			350	0.661	800	0.15426	350	0.642	800	1.68687
									350.5	1.254	801	0.13623	350.5	0.987	801	0.44993			350.5	0.665	801	0.15355	350.5	0.637	801	1.67224
									351	1.259	802	0.13542	351	0.991	802	0.44256			351	0.67	802	0.15175	351	0.633	802	1.65365
									351.5	1.264	803	0.13381	351.5	0.995	803	0.44005			351.5	0.675	803	0.14999	351.5	0.628	803	1.6319
									352	1.269	804	0.1325	352	0.999	804	0.43443			352	0.68	804	0.14893	352	0.624	804	1.61156
									352.5	1.273	805	0.13111	352.5	1.003	805	0.42777			352.5	0.686	805	0.14673	352.5	0.62	805	1.59075
									353	1.278	806	0.12979	353	1.006	806	0.42487			353	0.692	806	0.14538	353	0.615	806	1.57664
									353.5	1.283	807	0.12903	353.5	1.01	807	0.41992			353.5	0.698	807	0.14415	353.5	0.611	807	1.55576
									354	1.288	808	0.12704	354	1.014	808	0.4141			354	0.704	808	0.14257	354	0.607	808	1.53281
									354.5	1.293	809	0.12597	354.5	1.018	809	0.41163			354.5	0.71	809	0.14111	354.5	0.602	809	1.51827
									355	1.298	810	0.12492	355	1.022	810	0.40659			355	0.717	810	0.13989	355	0.598	810	1.49717
									355.5	1.303	811	0.12371	355.5	1.025	811	0.40243			355.5	0.724	811	0.13812	355.5	0.593	811	1.48414
									356	1.307	812	0.12296	356	1.029	812	0.3998			356	0.731	812	0.13734	356	0.589	812	1.47276
									356.5	1.312	813	0.12115	356.5	1.032	813	0.39563			356.5	0.738	813	0.13548	356.5	0.584	813	1.45298
									357	1.317	814	0.11978	357	1.035	814	0.39213			357	0.746	814	0.13481	357	0.58	814	1.43953
									357.5	1.322	815	0.11967	357.5	1.039	815	0.38896			357.5	0.754	815	0.13349	357.5	0.576	815	1.42406
									358	1.326	816	0.11781	358	1.042	816	0.38331			358	0.762	816	0.13135	358	0.571	816	1.40563
									358.5	1.331	817	0.11705	358.5	1.045	817	0.38113			358.5	0.771	817	0.13047	358.5	0.567	817	1.39488
									359	1.336	818	0.11527	359	1.048	818	0.37829			359	0.78	818	0.12958	359	0.563	818	1.37723
									359.5	1.341	819	0.11518	359.5	1.051	819	0.37768			359.5	0.789	819	0.12907	359.5	0.559	819	1.37139
									360	1.345	820	0.11437	360	1.053	820	0.37334			360	0.798	820	0.12786	360	0.555	820	1.35358
									360.5	1.35	821	0.11273	360.5	1.056	821	0.37074			360.5	0.807	821	0.12589	360.5	0.551	821	1.33993
									361	1.354	822	0.11215	361	1.058	822	0.36924			361	0.816	822	0.12519	361	0.547	822	1.33104
									361.5	1.359	823	0.11109	361.5	1.061	823	0.36632			361.5	0.826	823	0.12335	361.5	0.544	823	1.31567
									362	1.363	824	0.10896	362	1.063	824	0.36438			362	0.835	824	0.12312	362	0.54	824	1.30781
									362.5	1.368	825	0.1093	362.5	1.065	825	0.36389			362.5	0.844	825	0.12159	362.5	0.537	825	1.30092
									363	1.372	826	0.10822	363	1.068	826	0.36037			363	0.854	826	0.12045	363	0.534	826	1.28094
									363.5	1.376	827	0.10764	363.5	1.069	827	0.36011			363.5	0.864	827	0.12035	363.5	0.53	827	1.27723
									364	1.38	828	0.10719	364	1.071	828	0.36052			364	0.874	828	0.11997	364	0.527	828	1.26862
									364.5	1.384	829	0.10442	364.5	1.073	829	0.35513			364.5	0.884	829	0.11752	364.5	0.524	829	1.25085
									365	1.388	830	0.10334	365	1.075	830	0.35362			365	0.894	830	0.11626	365	0.522	830	1.23919
									365.5	1.392	831	0.10196	365.5	1.076	831	0.35205			365.5	0.905	831	0.11444	365.5	0.519	831	1.22103
									366	1.395	832	0.10143	366	1.078	832	0.35213			366	0.916	832	0.11426	366	0.516	832	1.21524
									366.5	1.399	833	0.09914	366.5	1.08	833	0.34532			366.5	0.927	833	0.11083	366.5	0.514	833	1.18687
									367	1.402	834	0.09759	367	1.081	834	0.34449			367	0.938	834	0.10892	367	0.511	834	1.17741
									367.5	1.405	835	0.09704	367.5	1.082	835	0.34329			367.5	0.949	835	0.10851	367.5	0.509	835	1.1604
									368	1.408	836	0.09474	368	1.084	836	0.33747			368	0.959	836	0.10569	368	0.508	836	1.13464
									368.5	1.411	837	0.0949	368.5	1.085	837	0.33903			368.5	0.97	837	0.10517	368.5	0.506	837	1.13073
									369	1.414	838	0.09087	369	1.086	838	0.33449			369	0.981	838	0.1029	369	0.504	838	1.10771
									369.5	1.417	839	0.08919	369.5	1.087	839	0.33049			369.5	0.991	839	0.09902	369.5	0.503	839	1.08761
									370	1.419	840	0.08876	370	1.088	840	0.33148			370	1.002	840	0.09754	370	0.501	840	1.07342
									370.5	1.421	841	0.08614	370.5	1.089	841	0.32512			370.5	1.013	841	0.09532	370.5	0.5	841	1.03932
									371	1.423	842	0.08457	371	1.09	842	0.32344			371	1.023	842	0.0936	371	0.499	842	1.01984
									371.5	1.425	843	0.08353	371.5	1.091	843	0.31993			371.5	1.034	843	0.09154	371.5	0.498	843	0.99756
									372	1.426	844	0.08045	372	1.092	844	0.31334			372	1.045	844	0.08839	372	0.497	844	0.96585
									372.5	1.428	845	0.0791	372.5	1.093	845	0.31287			372.5	1.057	845	0.08803	372.5	0.496	845	0.944
									373	1.429	846	0.07673	373	1.093	846	0.3012			373	1.068	846	0.08314	373	0.496	846	0.90021
									373.5	1.43	847	0.07393	373.5	1.094	847	0.29516			373.5	1.08	847	0.08136	373.5	0.495	847	0.86783
									374	1.431	848	0.07109	374	1.095	848	0.28975			374	1.091	848	0.078	374	0.495	848	0.83005
									374.5	1.432	849	0.06769	374.5	1.096	849	0.27876			374.5	1.102	849	0.07453	374.5	0.495	849	0.78422
									375	1.432	850	0.06607	375	1.096	850	0.2733			375	1.113	850	0.07134	375	0.495	850	0.75396
									375.5	1.432	851	0.06235	375.5	1.096	851	0.2629			375.5	1.124	851	0.06657	375.5	0.495	851	0.70552
									376	1.432	852	0.05872	376	1.097	852	0.25445			376	1.135	852	0.06409	376	0.495	852	0.65866
									376.5	1.432	853	0.05573	376.5	1.097	853	0.24582			376.5	1.146	853	0.0609	376.5	0.496	853	0.62424
									377	1.431	854	0.0526	377	1.098	854	0.23579			377	1.156	854	0.0561	377	0.496	854	0.56874
									377.5	1.431	855	0.04931	377.5	1.098	855	0.22637			377.5	1.167	855	0.05297	377.5	0.497	855	0.53617
									378	1.43	856	0.04645	378	1.098	856	0.21443			378	1.177	856	0.04875	378	0.498	856	0.49467
									378.5	1.429	857	0.04376	378.5	1.098	857	0.21159			378.5	1.187	857	0.04665	378.5	0.499	857	0.45043
									379	1.428	858	0.04031	379	1.098	858	0.20138			379	1.198	858	0.0434	379	0.5	858	0.42047
									379.5	1.426	859	0.03748	379.5	1.098	859	0.19244			379.5	1.208	859	0.03979	379.5	0.501	859	0.38039
									380	1.425	860	0.03613	380	1.098	860	0.18284			380	1.218	860	0.03706	380	0.502	860	0.351
									380.5	1.423	861	0.03322	380.5	1.098	861	0.17617			380.5	1.229	861	0.03518	380.5	0.504	861	0.31939
									381	1.421	862	0.03114	381	1.098	862	0.16734			381	1.239	862	0.03251	381	0.506	862	0.2923
									381.5	1.419	863	0.02939	381.5	1.098	863	0.16395			381.5	1.249	863	0.03024	381.5	0.507	863	0.27232
									382	1.417	864	0.02793	382	1.098	864	0.1553			382	1.259	864	0.02852	382	0.509	864	0.25374
									382.5	1.415	865	0.02707	382.5	1.097	865	0.1497			382.5	1.268	865	0.02738	382.5	0.511	865	0.23282
									383	1.412	866	0.02513	383	1.097	866	0.14415			383	1.278	866	0.0257	383	0.513	866	0.21756
									383.5	1.41	867	0.02392	383.5	1.096	867	0.14075			383.5	1.287	867	0.02465	383.5	0.516	867	0.20041
									384	1.406	868	0.02329	384	1.095	868	0.13984			384	1.296	868	0.02301	384	0.518	868	0.18882
									384.5	1.403	869	0.02234	384.5	1.094	869	0.13509			384.5	1.305	869	0.0226	384.5	0.52	869	0.17701
									385	1.4	870	0.02063	385	1.093	870	0.13324			385	1.314	870	0.02138	385	0.523	870	0.16855
									385.5	1.397	871	0.02048	385.5	1.092	871	0.13273			385.5	1.323	871	0.02116	385.5	0.525	871	0.16225
									386	1.393	872	0.02025	386	1.091	872	0.12805			386	1.331	872	0.01964	386	0.528	872	0.15248
									386.5	1.389	873	0.01999	386.5	1.09	873	0.12798			386.5	1.339	873	0.01912	386.5	0.531	873	0.14722
									387	1.385	874	0.01905	387	1.088	874	0.1258			387	1.347	874	0.01877	387	0.534	874	0.14002
									387.5	1.382	875	0.0185	387.5	1.087	875	0.125			387.5	1.355	875	0.01809	387.5	0.537	875	0.13438
									388	1.377	876	0.01871	388	1.085	876	0.12509			388	1.363	876	0.01812	388	0.541	876	0.13162
									388.5	1.373	877	0.01804	388.5	1.083	877	0.12306			388.5	1.37	877	0.0176	388.5	0.544	877	0.12733
									389	1.369	878	0.01778	389	1.081	878	0.12483			389	1.378	878	0.01744	389	0.548	878	0.12564
									389.5	1.365	879	0.01716	389.5	1.08	879	0.12092			389.5	1.385	879	0.01734	389.5	0.551	879	0.12261
									390	1.36	880	0.01745	390	1.077	880	0.12075			390	1.392	880	0.01683	390	0.555	880	0.119
									390.5	1.356	881	0.01736	390.5	1.075	881	0.12201			390.5	1.399	881	0.01614	390.5	0.559	881	0.11824
									391	1.351	882	0.01741	391	1.073	882	0.1233			391	1.405	882	0.01589	391	0.563	882	0.11526
									391.5	1.347	883	0.01713	391.5	1.071	883	0.12274			391.5	1.411	883	0.01648	391.5	0.566	883	0.11486
									392	1.342	884	0.01673	392	1.068	884	0.12354			392	1.416	884	0.01645	392	0.57	884	0.11452
									392.5	1.337	885	0.01658	392.5	1.065	885	0.12375			392.5	1.422	885	0.01618	392.5	0.574	885	0.11453
									393	1.332	886	0.01665	393	1.063	886	0.12285			393	1.427	886	0.01613	393	0.578	886	0.11139
									393.5	1.326	887	0.01632	393.5	1.06	887	0.12258			393.5	1.432	887	0.01578	393.5	0.583	887	0.11149
									394	1.321	888	0.01675	394	1.057	888	0.12504			394	1.437	888	0.01596	394	0.587	888	0.11157
									394.5	1.316	889	0.01646	394.5	1.054	889	0.12443			394.5	1.441	889	0.01582	394.5	0.591	889	0.11079
									395	1.31	890	0.0165	395	1.05	890	0.12649			395	1.446	890	0.01569	395	0.596	890	0.11141
									395.5	1.305	891	0.01622	395.5	1.047	891	0.12794			395.5	1.45	891	0.0158	395.5	0.6	891	0.11091
									396	1.299	892	0.01608	396	1.043	892	0.12908			396	1.454	892	0.01556	396	0.605	892	0.11118
									396.5	1.293	893	0.01633	396.5	1.04	893	0.12875			396.5	1.457	893	0.01557	396.5	0.61	893	0.11219
									397	1.288	894	0.01644	397	1.036	894	0.13145			397	1.461	894	0.01507	397	0.615	894	0.11143
									397.5	1.282	895	0.01632	397.5	1.032	895	0.13063			397.5	1.464	895	0.01559	397.5	0.62	895	0.11095
									398	1.276	896	0.01621	398	1.028	896	0.13183			398	1.466	896	0.01579	398	0.625	896	0.11248
									398.5	1.27	897	0.01575	398.5	1.024	897	0.13194			398.5	1.469	897	0.01563	398.5	0.63	897	0.11446
									399	1.264	898	0.0163	399	1.02	898	0.13221			399	1.471	898	0.0153	399	0.636	898	0.11224
									399.5	1.258	899	0.01575	399.5	1.015	899	0.13639			399.5	1.473	899	0.01584	399.5	0.641	899	0.11428
									400	1.252	900	0.01671	400	1.011	900	0.1343			400	1.475	900	0.01528	400	0.646	900	0.11442
									400.5	1.246			400.5	1.006					400.5	1.476			400.5	0.652
									401	1.239			401	1.002					401	1.477			401	0.657
									401.5	1.233			401.5	0.997					401.5	1.478			401.5	0.663
									402	1.227			402	0.993					402	1.479			402	0.668
									402.5	1.22			402.5	0.988					402.5	1.479			402.5	0.673
									403	1.213			403	0.983					403	1.478			403	0.679
									403.5	1.207			403.5	0.978					403.5	1.478			403.5	0.684
									404	1.2			404	0.973					404	1.477			404	0.69
									404.5	1.193			404.5	0.967					404.5	1.476			404.5	0.696
									405	1.186			405	0.962					405	1.475			405	0.702
									405.5	1.179			405.5	0.957					405.5	1.474			405.5	0.708
									406	1.172			406	0.951					406	1.472			406	0.714
									406.5	1.165			406.5	0.946					406.5	1.469			406.5	0.72
									407	1.158			407	0.94					407	1.467			407	0.726
									407.5	1.151			407.5	0.935					407.5	1.464			407.5	0.732
									408	1.144			408	0.929					408	1.461			408	0.738
									408.5	1.137			408.5	0.923					408.5	1.458			408.5	0.744
									409	1.13			409	0.917					409	1.454			409	0.751
									409.5	1.122			409.5	0.912					409.5	1.45			409.5	0.757
									410	1.115			410	0.906					410	1.446			410	0.763
									410.5	1.107			410.5	0.9					410.5	1.442			410.5	0.769
									411	1.099			411	0.894					411	1.437			411	0.775
									411.5	1.092			411.5	0.888					411.5	1.432			411.5	0.781
									412	1.084			412	0.882					412	1.427			412	0.787
									412.5	1.076			412.5	0.875					412.5	1.421			412.5	0.794
									413	1.068			413	0.869					413	1.415			413	0.8
									413.5	1.06			413.5	0.863					413.5	1.409			413.5	0.807
									414	1.052			414	0.856					414	1.403			414	0.813
									414.5	1.044			414.5	0.85					414.5	1.396			414.5	0.82
									415	1.036			415	0.844					415	1.389			415	0.826
									415.5	1.028			415.5	0.838					415.5	1.382			415.5	0.832
									416	1.02			416	0.831					416	1.374			416	0.839
									416.5	1.011			416.5	0.825					416.5	1.366			416.5	0.845
									417	1.003			417	0.819					417	1.358			417	0.852
									417.5	0.995			417.5	0.813					417.5	1.35			417.5	0.858
									418	0.986			418	0.806					418	1.342			418	0.864
									418.5	0.978			418.5	0.8					418.5	1.333			418.5	0.871
									419	0.969			419	0.793					419	1.324			419	0.877
									419.5	0.96			419.5	0.786					419.5	1.315			419.5	0.884
									420	0.951			420	0.78					420	1.305			420	0.891
									420.5	0.942			420.5	0.773					420.5	1.296			420.5	0.897
									421	0.933			421	0.767					421	1.287			421	0.904
									421.5	0.925			421.5	0.76					421.5	1.277			421.5	0.91
									422	0.916			422	0.754					422	1.267			422	0.917
									422.5	0.907			422.5	0.747					422.5	1.257			422.5	0.923
									423	0.898			423	0.741					423	1.246			423	0.93
									423.5	0.889			423.5	0.734					423.5	1.235			423.5	0.936
									424	0.88			424	0.728					424	1.224			424	0.943
									424.5	0.87			424.5	0.722					424.5	1.213			424.5	0.949
									425	0.861			425	0.715					425	1.201			425	0.956
									425.5	0.851			425.5	0.709					425.5	1.19			425.5	0.963
									426	0.842			426	0.702					426	1.178			426	0.969
									426.5	0.832			426.5	0.695					426.5	1.167			426.5	0.976
									427	0.822			427	0.689					427	1.155			427	0.982
									427.5	0.813			427.5	0.682					427.5	1.143			427.5	0.989
									428	0.803			428	0.676					428	1.131			428	0.995
									428.5	0.793			428.5	0.669					428.5	1.119			428.5	1.002
									429	0.784			429	0.663					429	1.107			429	1.008
									429.5	0.775			429.5	0.657					429.5	1.094			429.5	1.015
									430	0.765			430	0.651					430	1.082			430	1.021
									430.5	0.756			430.5	0.644					430.5	1.069			430.5	1.028
									431	0.746			431	0.638					431	1.056			431	1.034
									431.5	0.737			431.5	0.632					431.5	1.043			431.5	1.04
									432	0.727			432	0.626					432	1.03			432	1.046
									432.5	0.717			432.5	0.62					432.5	1.017			432.5	1.052
									433	0.708			433	0.613					433	1.004			433	1.059
									433.5	0.698			433.5	0.607					433.5	0.991			433.5	1.065
									434	0.688			434	0.601					434	0.978			434	1.071
									434.5	0.678			434.5	0.595					434.5	0.965			434.5	1.077
									435	0.669			435	0.589					435	0.952			435	1.083
									435.5	0.659			435.5	0.583					435.5	0.938			435.5	1.089
									436	0.65			436	0.577					436	0.925			436	1.095
									436.5	0.64			436.5	0.571					436.5	0.912			436.5	1.101
									437	0.631			437	0.565					437	0.899			437	1.107
									437.5	0.621			437.5	0.559					437.5	0.885			437.5	1.113
									438	0.612			438	0.554					438	0.872			438	1.118
									438.5	0.603			438.5	0.548					438.5	0.859			438.5	1.124
									439	0.594			439	0.543					439	0.845			439	1.129
									439.5	0.584			439.5	0.537					439.5	0.832			439.5	1.135
									440	0.575			440	0.531					440	0.819			440	1.14
									440.5	0.566			440.5	0.526					440.5	0.807			440.5	1.145
									441	0.557			441	0.52					441	0.794			441	1.15
									441.5	0.547			441.5	0.515					441.5	0.781			441.5	1.155
									442	0.538			442	0.509					442	0.768			442	1.161
									442.5	0.529			442.5	0.503					442.5	0.756			442.5	1.166
									443	0.52			443	0.498					443	0.743			443	1.171
									443.5	0.511			443.5	0.492					443.5	0.73			443.5	1.176
									444	0.502			444	0.487					444	0.717			444	1.18
									444.5	0.494			444.5	0.482					444.5	0.704			444.5	1.185
									445	0.485			445	0.476					445	0.691			445	1.19
									445.5	0.477			445.5	0.471					445.5	0.678			445.5	1.195
									446	0.468			446	0.466					446	0.665			446	1.199
									446.5	0.459			446.5	0.461					446.5	0.652			446.5	1.203
									447	0.45			447	0.456					447	0.64			447	1.208
									447.5	0.442			447.5	0.451					447.5	0.627			447.5	1.212
									448	0.433			448	0.446					448	0.616			448	1.216
									448.5	0.425			448.5	0.441					448.5	0.604			448.5	1.219
									449	0.417			449	0.436					449	0.592			449	1.223
									449.5	0.409			449.5	0.431					449.5	0.581			449.5	1.226
									450	0.4			450	0.426					450	0.569			450	1.23
									450.5	0.392			450.5	0.421					450.5	0.557			450.5	1.233
									451	0.384			451	0.416					451	0.545			451	1.237
									451.5	0.377			451.5	0.411					451.5	0.534			451.5	1.24
									452	0.369			452	0.406					452	0.523			452	1.243
									452.5	0.362			452.5	0.401					452.5	0.511			452.5	1.245
									453	0.354			453	0.397					453	0.5			453	1.248
									453.5	0.347			453.5	0.392					453.5	0.489			453.5	1.251
									454	0.339			454	0.387					454	0.478			454	1.253
									454.5	0.332			454.5	0.383					454.5	0.467			454.5	1.255
									455	0.324			455	0.378					455	0.457			455	1.257
									455.5	0.317			455.5	0.374					455.5	0.446			455.5	1.259
									456	0.31			456	0.369					456	0.436			456	1.261
									456.5	0.303			456.5	0.365					456.5	0.426			456.5	1.262
									457	0.296			457	0.36					457	0.416			457	1.263
									457.5	0.29			457.5	0.356					457.5	0.407			457.5	1.265
									458	0.283			458	0.351					458	0.397			458	1.266
									458.5	0.276			458.5	0.347					458.5	0.387			458.5	1.267
									459	0.27			459	0.343					459	0.377			459	1.267
									459.5	0.263			459.5	0.338					459.5	0.368			459.5	1.268
									460	0.257			460	0.334					460	0.359			460	1.268
									460.5	0.252			460.5	0.33					460.5	0.35			460.5	1.268
									461	0.246			461	0.326					461	0.341			461	1.268
									461.5	0.24			461.5	0.322					461.5	0.332			461.5	1.268
									462	0.234			462	0.318					462	0.324			462	1.268
									462.5	0.228			462.5	0.314					462.5	0.315			462.5	1.267
									463	0.222			463	0.31					463	0.307			463	1.266
									463.5	0.217			463.5	0.306					463.5	0.299			463.5	1.265
									464	0.211			464	0.302					464	0.291			464	1.264
									464.5	0.206			464.5	0.298					464.5	0.284			464.5	1.263
									465	0.2			465	0.294					465	0.276			465	1.261
									465.5	0.195			465.5	0.29					465.5	0.268			465.5	1.26
									466	0.19			466	0.287					466	0.261			466	1.258
									466.5	0.185			466.5	0.283					466.5	0.254			466.5	1.256
									467	0.18			467	0.279					467	0.247			467	1.254
									467.5	0.175			467.5	0.276					467.5	0.24			467.5	1.251
									468	0.171			468	0.272					468	0.233			468	1.248
									468.5	0.166			468.5	0.268					468.5	0.226			468.5	1.245
									469	0.162			469	0.265					469	0.22			469	1.243
									469.5	0.157			469.5	0.261					469.5	0.213			469.5	1.239
									470	0.153			470	0.258					470	0.207			470	1.236
									470.5	0.149			470.5	0.254					470.5	0.201			470.5	1.232
									471	0.144			471	0.251					471	0.195			471	1.229
									471.5	0.14			471.5	0.248					471.5	0.189			471.5	1.225
									472	0.136			472	0.244					472	0.183			472	1.22
									472.5	0.132			472.5	0.241					472.5	0.177			472.5	1.216
									473	0.128			473	0.237					473	0.172			473	1.212
									473.5	0.124			473.5	0.234					473.5	0.167			473.5	1.207
									474	0.121			474	0.231					474	0.161			474	1.202
									474.5	0.117			474.5	0.227					474.5	0.156			474.5	1.197
									475	0.114			475	0.224					475	0.151			475	1.192
									475.5	0.11			475.5	0.221					475.5	0.146			475.5	1.187
									476	0.107			476	0.218					476	0.142			476	1.181
									476.5	0.104			476.5	0.215					476.5	0.137			476.5	1.176
									477	0.101			477	0.212					477	0.133			477	1.17
									477.5	0.098			477.5	0.209					477.5	0.128			477.5	1.164
									478	0.095			478	0.206					478	0.124			478	1.158
									478.5	0.092			478.5	0.203					478.5	0.12			478.5	1.152
									479	0.089			479	0.201					479	0.116			479	1.146
									479.5	0.086			479.5	0.198					479.5	0.112			479.5	1.14
									480	0.083			480	0.195					480	0.108			480	1.133
									480.5	0.08			480.5	0.192					480.5	0.105			480.5	1.127
									481	0.078			481	0.189					481	0.101			481	1.12
									481.5	0.075			481.5	0.187					481.5	0.097			481.5	1.113
									482	0.073			482	0.184					482	0.094			482	1.106
									482.5	0.071			482.5	0.181					482.5	0.091			482.5	1.099
									483	0.068			483	0.179					483	0.088			483	1.092
									483.5	0.066			483.5	0.176					483.5	0.084			483.5	1.085
									484	0.064			484	0.174					484	0.082			484	1.078
									484.5	0.062			484.5	0.171					484.5	0.079			484.5	1.07
									485	0.06			485	0.169					485	0.076			485	1.063
									485.5	0.058			485.5	0.167					485.5	0.073			485.5	1.055
									486	0.056			486	0.164					486	0.071			486	1.048
									486.5	0.054			486.5	0.162					486.5	0.068			486.5	1.04
									487	0.052			487	0.16					487	0.066			487	1.033
									487.5	0.05			487.5	0.157					487.5	0.063			487.5	1.025
									488	0.049			488	0.155					488	0.061			488	1.017
									488.5	0.047			488.5	0.153					488.5	0.059			488.5	1.009
									489	0.045			489	0.151					489	0.056			489	1.001
									489.5	0.044			489.5	0.148					489.5	0.054			489.5	0.993
									490	0.042			490	0.146					490	0.052			490	0.985
									490.5	0.041			490.5	0.144					490.5	0.05			490.5	0.977
									491	0.039			491	0.142					491	0.048			491	0.969
									491.5	0.038			491.5	0.14					491.5	0.046			491.5	0.96
									492	0.037			492	0.138					492	0.044			492	0.952
									492.5	0.035			492.5	0.136					492.5	0.043			492.5	0.944
									493	0.034			493	0.134					493	0.041			493	0.935
									493.5	0.033			493.5	0.132					493.5	0.04			493.5	0.927
									494	0.032			494	0.13					494	0.038			494	0.919
									494.5	0.03			494.5	0.128					494.5	0.037			494.5	0.911
									495	0.029			495	0.127					495	0.035			495	0.903
									495.5	0.028			495.5	0.125					495.5	0.034			495.5	0.895
									496	0.027			496	0.123					496	0.032			496	0.886
									496.5	0.026			496.5	0.121					496.5	0.031			496.5	0.878
									497	0.025			497	0.12					497	0.03			497	0.87
									497.5	0.024			497.5	0.118					497.5	0.029			497.5	0.862
									498	0.023			498	0.116					498	0.027			498	0.853
									498.5	0.022			498.5	0.115					498.5	0.026			498.5	0.845
									499	0.022			499	0.113					499	0.025			499	0.836
									499.5	0.021			499.5	0.111					499.5	0.024			499.5	0.828
									500	0.02			500	0.11					500	0.023			500	0.82
									500.5	0.019			500.5	0.108					500.5	0.022			500.5	0.811
									501	0.018			501	0.107					501	0.021			501	0.803
									501.5	0.018			501.5	0.105					501.5	0.02			501.5	0.795
									502	0.017			502	0.104					502	0.019			502	0.787
									502.5	0.016			502.5	0.102					502.5	0.019			502.5	0.779
									503	0.016			503	0.101					503	0.018			503	0.771
									503.5	0.015			503.5	0.1					503.5	0.017			503.5	0.763
									504	0.014			504	0.098					504	0.016			504	0.755
									504.5	0.014			504.5	0.097					504.5	0.016			504.5	0.747
									505	0.013			505	0.096					505	0.015			505	0.739
									505.5	0.013			505.5	0.094					505.5	0.014			505.5	0.731
									506	0.012			506	0.093					506	0.014			506	0.723
									506.5	0.012			506.5	0.092					506.5	0.013			506.5	0.715
									507	0.011			507	0.091					507	0.012			507	0.707
									507.5	0.011			507.5	0.089					507.5	0.012			507.5	0.699
									508	0.01			508	0.088					508	0.011			508	0.691
									508.5	0.01			508.5	0.087					508.5	0.011			508.5	0.683
									509	0.01			509	0.086					509	0.01			509	0.676
									509.5	0.009			509.5	0.085					509.5	0.01			509.5	0.668
									510	0.009			510	0.084					510	0.009			510	0.66
									510.5	0.008			510.5	0.083					510.5	0.009			510.5	0.653
									511	0.008			511	0.082					511	0.009			511	0.645
									511.5	0.008			511.5	0.081					511.5	0.008			511.5	0.638
									512	0.007			512	0.079					512	0.008			512	0.631
									512.5	0.007			512.5	0.079					512.5	0.007			512.5	0.623
									513	0.007			513	0.077					513	0.007			513	0.616
									513.5	0.006			513.5	0.077					513.5	0.007			513.5	0.608
									514	0.006			514	0.076					514	0.006			514	0.601
									514.5	0.006			514.5	0.075					514.5	0.006			514.5	0.593
									515	0.006			515	0.074					515	0.006			515	0.586
									515.5	0.005			515.5	0.073					515.5	0.005			515.5	0.578
									516	0.005			516	0.072					516	0.005			516	0.571
									516.5	0.005			516.5	0.071					516.5	0.005			516.5	0.564
									517	0.005			517	0.07					517	0.005			517	0.557
									517.5	0.004			517.5	0.069					517.5	0.004			517.5	0.55
									518	0.004			518	0.069					518	0.004			518	0.543
									518.5	0.004			518.5	0.068					518.5	0.004			518.5	0.536
									519	0.004			519	0.067					519	0.004			519	0.529
									519.5	0.004			519.5	0.066					519.5	0.004			519.5	0.522
									520	0.003			520	0.065					520	0.003			520	0.515
									520.5	0.003			520.5	0.065					520.5	0.003			520.5	0.508
									521	0.003			521	0.064					521	0.003			521	0.501
									521.5	0.003			521.5	0.063					521.5	0.003			521.5	0.494
									522	0.003			522	0.062					522	0.003			522	0.487
									522.5	0.003			522.5	0.062					522.5	0.003			522.5	0.481
									523	0.003			523	0.061					523	0.002			523	0.474
									523.5	0.002			523.5	0.06					523.5	0.002			523.5	0.468
									524	0.002			524	0.06					524	0.002			524	0.461
									524.5	0.002			524.5	0.059					524.5	0.002			524.5	0.455
									525	0.002			525	0.058					525	0.002			525	0.448
									525.5	0.002			525.5	0.058					525.5	0.002			525.5	0.442
									526	0.002			526	0.057					526	0.002			526	0.436
									526.5	0.002			526.5	0.057					526.5	0.002			526.5	0.43
									527	0.002			527	0.056					527	0.001			527	0.423
									527.5	0.002			527.5	0.055					527.5	0.001			527.5	0.417
									528	0.001			528	0.055					528	0.001			528	0.411
									528.5	0.001			528.5	0.054					528.5	0.001			528.5	0.405
									529	0.001			529	0.054					529	0.001			529	0.4
									529.5	0.001			529.5	0.053					529.5	0.001			529.5	0.394
									530	0.001			530	0.053					530	0.001			530	0.388
									530.5	0.001			530.5	0.052					530.5	0.001			530.5	0.382
									531	0.001			531	0.052					531	0.001			531	0.376
									531.5	0.001			531.5	0.051					531.5	0.001			531.5	0.37
									532	0.001			532	0.051					532	0.001			532	0.365
									532.5	0.001			532.5	0.051					532.5	0.001			532.5	0.359
									533	0.001			533	0.05					533	0.001			533	0.354
									533.5	0.001			533.5	0.05					533.5	0.001			533.5	0.349
									534	0.001			534	0.049					534	0			534	0.343
									534.5	0.001			534.5	0.049					534.5	0			534.5	0.338
									535	0.001			535	0.048					535	0			535	0.333
									535.5	0.001			535.5	0.048					535.5	0			535.5	0.328
									536	0.001			536	0.048					536	0			536	0.322
									536.5	0.001			536.5	0.047					536.5	0			536.5	0.317
									537	0			537	0.047					537	0			537	0.312
									537.5	0			537.5	0.046					537.5	0			537.5	0.307
									538	0			538	0.046					538	0			538	0.302
									538.5	0			538.5	0.046					538.5	0			538.5	0.297
									539	0			539	0.045					539	0			539	0.292
									539.5	0			539.5	0.045					539.5	0			539.5	0.287
									540	0			540	0.045					540	0			540	0.283
									540.5	0			540.5	0.044					540.5	0			540.5	0.278
									541	0			541	0.044					541	0			541	0.274
									541.5	0			541.5	0.044					541.5	0			541.5	0.269
									542	0			542	0.043					542	0			542	0.265
									542.5	0			542.5	0.043					542.5	0			542.5	0.26
									543	0			543	0.043					543	0			543	0.256
									543.5	0			543.5	0.042					543.5	0			543.5	0.252
									544	0			544	0.042					544	0			544	0.247
									544.5	0			544.5	0.042					544.5	0			544.5	0.243
									545	0			545	0.042					545	0			545	0.239
									545.5	0			545.5	0.041					545.5	0			545.5	0.235
									546	0			546	0.041					546	0			546	0.231
									546.5	0			546.5	0.041					546.5	0			546.5	0.227
									547	0			547	0.041					547	0			547	0.223
									547.5	0			547.5	0.04					547.5	0			547.5	0.219
									548	0			548	0.04					548	0			548	0.215
									548.5	0			548.5	0.04					548.5	0			548.5	0.212
									549	0			549	0.04					549	0			549	0.208
									549.5	0			549.5	0.04					549.5	0			549.5	0.205
									550	0			550	0.039					550	0			550	0.201
									550.5	0			550.5	0.039					550.5	0			550.5	0.198
									551	0			551	0.039					551	0			551	0.194
									551.5	0			551.5	0.039					551.5	0			551.5	0.191
									552	0			552	0.039					552	0			552	0.187
									552.5	0			552.5	0.038					552.5	0			552.5	0.184
									553	0			553	0.038					553	0			553	0.181
									553.5	0			553.5	0.038					553.5	0			553.5	0.178
									554	0			554	0.038					554	0			554	0.175
									554.5	0			554.5	0.038					554.5	0			554.5	0.172
									555	0			555	0.037					555	0			555	0.169
									555.5	0			555.5	0.037					555.5	0			555.5	0.166
									556	0			556	0.037					556	0			556	0.163
									556.5	0			556.5	0.037					556.5	0			556.5	0.16
									557	0			557	0.037					557	0			557	0.157
									557.5	0			557.5	0.036					557.5	0			557.5	0.154
									558	0			558	0.036					558	0			558	0.152
									558.5	0			558.5	0.036					558.5	0			558.5	0.149
									559	0			559	0.036					559	0			559	0.146
									559.5	0			559.5	0.036					559.5	0			559.5	0.144
									560	0			560	0.036					560	0			560	0.141
									560.5	0			560.5	0.035					560.5	0			560.5	0.139
									561	0			561	0.035					561	0			561	0.136
									561.5	0			561.5	0.035					561.5	0			561.5	0.134
									562	0			562	0.035					562	0			562	0.132
									562.5	0			562.5	0.035					562.5	0			562.5	0.129
									563	0			563	0.035					563	0			563	0.127
									563.5	0			563.5	0.035					563.5	0			563.5	0.125
									564	0			564	0.035					564	0			564	0.123
									564.5	0			564.5	0.035					564.5	-0.001			564.5	0.121
									565	0			565	0.035					565	0			565	0.119
									565.5	0			565.5	0.034					565.5	0			565.5	0.117
									566	0			566	0.034					566	0			566	0.115
									566.5	0			566.5	0.034					566.5	0			566.5	0.113
									567	0			567	0.034					567	0			567	0.111
									567.5	0			567.5	0.034					567.5	0			567.5	0.109
									568	0			568	0.034					568	0			568	0.108
									568.5	0			568.5	0.034					568.5	0			568.5	0.106
									569	0			569	0.034					569	0			569	0.104
									569.5	0			569.5	0.034					569.5	0			569.5	0.103
									570	0			570	0.034					570	0			570	0.101
									570.5	0			570.5	0.033					570.5	0			570.5	0.099
									571	0			571	0.033					571	0			571	0.098
									571.5	0			571.5	0.033					571.5	0			571.5	0.096
									572	0			572	0.033					572	0			572	0.095
									572.5	0			572.5	0.033					572.5	0			572.5	0.094
									573	0			573	0.033					573	0			573	0.092
									573.5	0			573.5	0.033					573.5	-0.001			573.5	0.091
									574	0			574	0.033					574	-0.001			574	0.09
									574.5	0			574.5	0.033					574.5	-0.001			574.5	0.088
									575	0			575	0.033					575	-0.001			575	0.087
									575.5	0			575.5	0.033					575.5	-0.001			575.5	0.086
									576	0			576	0.033					576	-0.001			576	0.085
									576.5	0			576.5	0.032					576.5	-0.001			576.5	0.083
									577	0			577	0.032					577	-0.001			577	0.082
									577.5	0			577.5	0.032					577.5	-0.001			577.5	0.081
									578	0			578	0.032					578	0			578	0.08
									578.5	0			578.5	0.032					578.5	0			578.5	0.079
									579	0			579	0.032					579	0			579	0.078
									579.5	0			579.5	0.032					579.5	-0.001			579.5	0.077
									580	0			580	0.032					580	-0.001			580	0.076
									580.5	0			580.5	0.032					580.5	-0.001			580.5	0.075
									581	0			581	0.032					581	-0.001			581	0.074
									581.5	0			581.5	0.032					581.5	0			581.5	0.073
									582	0			582	0.032					582	0			582	0.073
									582.5	0			582.5	0.032					582.5	0			582.5	0.072
									583	0			583	0.032					583	0			583	0.071
									583.5	0			583.5	0.032					583.5	0			583.5	0.07
									584	0			584	0.032					584	0			584	0.069
									584.5	0			584.5	0.032					584.5	0			584.5	0.069
									585	0			585	0.032					585	0			585	0.068
									585.5	-0.001			585.5	0.031					585.5	0			585.5	0.067
									586	0			586	0.031					586	0			586	0.067
									586.5	0			586.5	0.031					586.5	0			586.5	0.066
									587	0			587	0.031					587	0			587	0.065
									587.5	0			587.5	0.031					587.5	0			587.5	0.065
									588	0			588	0.031					588	0			588	0.064
									588.5	0			588.5	0.031					588.5	0			588.5	0.063
									589	0			589	0.031					589	0			589	0.063
									589.5	0			589.5	0.031					589.5	0			589.5	0.062
									590	0			590	0.031					590	0			590	0.062
									590.5	0			590.5	0.031					590.5	0			590.5	0.061
									591	0			591	0.031					591	0			591	0.061
									591.5	0			591.5	0.031					591.5	0			591.5	0.06
									592	0			592	0.031					592	0			592	0.06
									592.5	0			592.5	0.031					592.5	0			592.5	0.06
									593	0			593	0.031					593	0			593	0.059
									593.5	0			593.5	0.031					593.5	0			593.5	0.059
									594	0			594	0.031					594	0			594	0.058
									594.5	0			594.5	0.031					594.5	0			594.5	0.058
									595	0			595	0.031					595	0			595	0.058
									595.5	0			595.5	0.031					595.5	0			595.5	0.057
									596	0			596	0.031					596	0			596	0.057
									596.5	0			596.5	0.031					596.5	-0.001			596.5	0.057
									597	0			597	0.031					597	-0.001			597	0.056
									597.5	-0.001			597.5	0.031					597.5	-0.001			597.5	0.056
									598	-0.001			598	0.031					598	-0.001			598	0.055
									598.5	-0.001			598.5	0.031					598.5	-0.001			598.5	0.055
									599	-0.001			599	0.031					599	-0.001			599	0.055
									599.5	-0.001			599.5	0.031					599.5	-0.001			599.5	0.055
									600	0			600	0.031					600	-0.001			600	0.054

## Sheet: Fig.5.
Fig. 5a	Magnetic (G)	dark	light（30S）	light（180S）		Fig. 5b	Magnetic (G)	dark	light（30S）	light（180S）		Fig. 5c	Magnetic (G)	Light	dark	Light		Fig. 5d	Magnetic (G)	Light	dark	Light
	（Z)-TPE-EPy+TEMP						（E)-TPE-EPy+TEMP							DMPO	(Z)-TPE-EPy + DMPO	(Z)-TPE-EPy + DMPO				DMPO	(Z)-TPE-EPy + DMPO	(Z)-TPE-EPy + DMPO
	3460	0.00964	0.19781	0.40167			3460	-0.00384	0.20399	0.40647			3460	0.00741	0.00304	0.09722			3460	0.00741	0.00647	0.09782
	3460.1	-0.00194	0.18793	0.38914			3460.1	-0.01279	0.1928	0.40417			3460.1	0.00464	0.0068	0.09696			3460.1	0.00464	0.00914	0.09809
	3460.2	-0.01397	0.19289	0.38729			3460.2	-0.01205	0.18975	0.40903			3460.2	0.00144	0.00676	0.09664			3460.2	0.00144	0.00817	0.09782
	3460.29	-0.01373	0.2013	0.39256			3460.29	-0.00338	0.18949	0.41093			3460.29	0.00167	-3.66302e-06	0.09575			3460.29	0.00167	0.0072	0.09718
	3460.39	-0.0083	0.20487	0.40584			3460.39	0.00489	0.18834	0.41065			3460.39	0.00276	-0.00272	0.09474			3460.39	0.00276	0.00635	0.09733
	3460.49	-0.00482	0.20933	0.41087			3460.49	0.00899	0.19785	0.40601			3460.49	0.00322	-0.00112	0.09528			3460.49	0.00322	0.00347	0.09913
	3460.59	0.0039	0.20591	0.40426			3460.59	0.00779	0.20397	0.39288			3460.59	0.00317	0.00246	0.09816			3460.59	0.00317	0.00413	0.10137
	3460.68	0.00669	0.20125	0.394			3460.68	0.00413	0.1983	0.38476			3460.68	0.00326	0.00833	0.10122			3460.68	0.00326	0.00503	0.1027
	3460.78	0.00476	0.20024	0.39127			3460.78	-0.00179	0.19297	0.3934			3460.78	0.00205	0.01068	0.10272			3460.78	0.00205	0.00271	0.10303
	3460.88	0.00458	0.20447	0.39876			3460.88	-0.00401	0.19499	0.40575			3460.88	-0.00277	0.00823	0.10327			3460.88	-0.00277	-0.00131	0.10303
	3460.98	0.00216	0.2024	0.39962			3460.98	-0.000943854	0.19861	0.41091			3460.98	-0.00328	0.00593	0.10326			3460.98	-0.00328	-0.00302	0.10357
	3461.07	-0.000451157	0.19355	0.39407			3461.07	0.00594	0.19763	0.41036			3461.07	0.00115	0.00624	0.10316			3461.07	0.00115	0.000348079	0.10396
	3461.17	0.0016	0.19136	0.39199			3461.17	0.00857	0.19733	0.40451			3461.17	0.00212	0.00608	0.10288			3461.17	0.00212	0.00486	0.10347
	3461.27	0.00681	0.1888	0.38961			3461.27	0.0032	0.1966	0.39892			3461.27	0.00221	0.000707388	0.10198			3461.27	0.00221	0.00743	0.10317
	3461.37	-0.000241012	0.18943	0.39279			3461.37	-0.00382	0.20047	0.39369			3461.37	0.00588	-0.00387	0.10143			3461.37	0.00588	0.00615	0.10303
	3461.46	-0.00966	0.19563	0.39717			3461.46	-0.00965	0.20138	0.38674			3461.46	0.00792	-0.00277	0.1014			3461.46	0.00792	0.00444	0.10253
	3461.56	-0.00206	0.2028	0.40071			3461.56	-0.01216	0.19176	0.38359			3461.56	0.00457	-0.00432	0.10088			3461.56	0.00457	0.00591	0.1019
	3461.66	0.01007	0.20187	0.4091			3461.66	-0.01011	0.19281	0.39329			3461.66	0.00184	-0.0065	0.10061			3461.66	0.00184	0.00286	0.10155
	3461.76	0.00659	0.19575	0.4054			3461.76	-0.00488	0.20552	0.40564			3461.76	0.00124	-0.00225	0.10109			3461.76	0.00124	-0.00452	0.10139
	3461.86	-0.00441	0.20214	0.40299			3461.86	0.00114	0.21048	0.40366			3461.86	-0.00197	0.00193	0.10178			3461.86	-0.00197	-0.00622	0.10104
	3461.95	-0.00334	0.20509	0.40588			3461.95	0.00545	0.20229	0.40397			3461.95	-0.00731	0.000168996	0.10257			3461.95	-0.00731	-0.00244	0.10127
	3462.05	0.00327	0.19564	0.39273			3462.05	0.00649	0.19052	0.41373			3462.05	-0.00901	-0.00218	0.1029			3462.05	-0.00901	-0.00178	0.1016
	3462.15	0.00672	0.19016	0.39673			3462.15	0.00599	0.18947	0.41894			3462.15	-0.0062	0.000159729	0.10218			3462.15	-0.0062	-0.00497	0.10133
	3462.25	0.01165	0.18748	0.41327			3462.25	0.00147	0.19766	0.41263			3462.25	-0.00525	0.00599	0.10113			3462.25	-0.00525	-0.00417	0.10078
	3462.34	0.00945	0.18752	0.40958			3462.34	-0.00228	0.20092	0.39553			3462.34	-0.00483	0.00842	0.10115			3462.34	-0.00483	-0.00184	0.10022
	3462.44	0.00486	0.19575	0.41177			3462.44	0.00111	0.20067	0.38431			3462.44	-0.00155	0.00733	0.10214			3462.44	-0.00155	-0.000206954	0.10009
	3462.54	0.00412	0.19972	0.41228			3462.54	-0.00179	0.20023	0.38613			3462.54	0.00105	0.00729	0.10301			3462.54	0.00105	0.00554	0.09991
	3462.64	-0.00265	0.19386	0.40045			3462.64	-0.01368	0.20173	0.39915			3462.64	0.00306	0.00218	0.1033			3462.64	0.00306	0.00825	0.09986
	3462.73	-0.00104	0.18739	0.3971			3462.73	-0.01192	0.20393	0.41421			3462.73	0.00465	-0.00571	0.10303			3462.73	0.00465	0.00439	0.1
	3462.83	0.00467	0.19177	0.39786			3462.83	-0.00234	0.20449	0.40776			3462.83	0.00391	-0.00456	0.10309			3462.83	0.00391	0.000607508	0.10004
	3462.93	0.00248	0.20687	0.39997			3462.93	-0.0028	0.20755	0.39009			3462.93	0.00331	0.0029	0.10323			3462.93	0.00331	-0.00294	0.10084
	3463.03	-0.000173007	0.20712	0.40711			3463.03	0.000442991	0.20884	0.38185			3463.03	0.00176	0.00405	0.10291			3463.03	0.00176	-0.00384	0.10164
	3463.12	0.000517628	0.19617	0.41207			3463.12	0.00257	0.20761	0.38708			3463.12	0.000291078	0.00329	0.10239			3463.12	0.000291078	-0.0037	0.10186
	3463.22	0.00625	0.19385	0.40901			3463.22	-0.0058	0.1984	0.40546			3463.22	0.0013	0.00784	0.10241			3463.22	0.0013	-0.00597	0.10193
	3463.32	0.00532	0.18984	0.40808			3463.32	-0.01084	0.19581	0.41798			3463.32	0.000511001	0.01103	0.10312			3463.32	0.000511001	-0.00407	0.1013
	3463.42	-0.000505226	0.18783	0.40907			3463.42	-0.01172	0.2114	0.41407			3463.42	-0.000291825	0.01259	0.1029			3463.42	-0.000291825	0.00145	0.10064
	3463.52	-0.00232	0.2026	0.40087			3463.52	-0.00224	0.21637	0.40858			3463.52	-0.00302	0.00928	0.10189			3463.52	-0.00302	0.00322	0.10124
	3463.61	-0.00515	0.21366	0.38964			3463.61	0.01395	0.20447	0.40613			3463.61	-0.00614	0.000111234	0.10131			3463.61	-0.00614	-7.58109e-05	0.10207
	3463.71	-0.00303	0.20844	0.38463			3463.71	0.01392	0.19804	0.39338			3463.71	-0.00254	-0.000889672	0.10137			3463.71	-0.00254	-0.000953563	0.10263
	3463.81	0.00667	0.20324	0.39437			3463.81	0.00379	0.20267	0.38063			3463.81	-0.00259	0.00352	0.10146			3463.81	-0.00259	0.00454	0.10335
	3463.91	0.01245	0.20014	0.40455			3463.91	-0.00477	0.20104	0.38407			3463.91	-0.00686	-0.00073924	0.10152			3463.91	-0.00686	0.00792	0.10344
	3464	0.00832	0.1958	0.40047			3464	-0.0097	0.197	0.39427			3464	-0.00348	-0.00744	0.10212			3464	-0.00348	0.00636	0.10289
	3464.1	0.00307	0.19114	0.40188			3464.1	-0.00915	0.1975	0.40202			3464.1	0.00333	-0.00665	0.10244			3464.1	0.00333	0.00551	0.10165
	3464.2	-0.00252	0.19715	0.39588			3464.2	-0.00609	0.19355	0.40768			3464.2	0.00505	-0.000469034	0.1023			3464.2	0.00505	0.00499	0.10054
	3464.3	-0.00607	0.20488	0.38488			3464.3	0.00227	0.18621	0.41317			3464.3	0.00294	0.00254	0.10209			3464.3	0.00294	0.00173	0.10064
	3464.39	-0.00277	0.2021	0.39164			3464.39	0.01039	0.18992	0.41609			3464.39	0.00211	0.00201	0.10216			3464.39	0.00211	0.000173655	0.10109
	3464.49	-0.00719	0.19833	0.39478			3464.49	0.0086	0.19996	0.41385			3464.49	0.0028	0.000398929	0.10346			3464.49	0.0028	0.0024	0.10161
	3464.59	-0.00807	0.19489	0.39297			3464.59	0.00578	0.19621	0.40648			3464.59	0.0026	-0.00421	0.10484			3464.59	0.0026	0.00306	0.10244
	3464.69	-0.00197	0.20201	0.39945			3464.69	0.00549	0.19465	0.39923			3464.69	0.000947816	-0.0048	0.10489			3464.69	0.000947816	0.00314	0.10322
	3464.79	-0.00102	0.21498	0.40533			3464.79	0.00598	0.19819	0.40054			3464.79	-0.00109	-0.0047	0.10457			3464.79	-0.00109	0.00318	0.10397
	3464.88	0.00289	0.20825	0.40156			3464.88	0.00477	0.20036	0.40102			3464.88	-0.00179	-0.00915	0.10443			3464.88	-0.00179	0.00108	0.10486
	3464.98	0.00265	0.19515	0.4043			3464.98	0.000425154	0.20362	0.39209			3464.98	0.00197	-0.00872	0.10412			3464.98	0.00197	-0.00286	0.10544
	3465.08	-0.00486	0.20492	0.40905			3465.08	-0.000712527	0.20839	0.38631			3465.08	0.00877	-0.000503106	0.10351			3465.08	0.00877	-0.00432	0.10542
	3465.18	-0.00562	0.21988	0.39656			3465.18	-0.00107	0.20998	0.38329			3465.18	0.01117	0.00667	0.10304			3465.18	0.01117	0.00211	0.1049
	3465.27	0.00327	0.20978	0.39386			3465.27	-0.00262	0.20135	0.38522			3465.27	0.0065	0.000873985	0.10352			3465.27	0.0065	0.00885	0.10402
	3465.37	0.00927	0.1912	0.40586			3465.37	0.000764062	0.20113	0.39911			3465.37	0.00244	-0.00814	0.10477			3465.37	0.00244	0.00794	0.10367
	3465.47	0.00556	0.19508	0.4094			3465.47	0.00434	0.20051	0.40747			3465.47	0.00405	-0.00292	0.10564			3465.47	0.00405	0.00289	0.10351
	3465.57	0.00156	0.20314	0.41132			3465.57	0.000269636	0.19592	0.40718			3465.57	0.00489	0.00662	0.10555			3465.57	0.00489	-0.000644048	0.10276
	3465.66	-0.00257	0.19855	0.4102			3465.66	-6.81569e-05	0.20216	0.40532			3465.66	0.0035	0.00884	0.10544			3465.66	0.0035	-0.00155	0.10194
	3465.76	-0.0048	0.19266	0.4031			3465.76	0.00237	0.20196	0.4039			3465.76	0.00288	0.00702	0.10533			3465.76	0.00288	-0.00158	0.1015
	3465.86	-0.00284	0.19221	0.39886			3465.86	0.00802	0.19469	0.40302			3465.86	0.00289	0.0054	0.10466			3465.86	0.00289	0.000280887	0.10093
	3465.96	-0.00891	0.19435	0.3897			3465.96	0.02574	0.19835	0.39561			3465.96	0.00392	0.00517	0.10441			3465.96	0.00392	0.00431	0.10114
	3466.05	-0.01578	0.1946	0.38549			3466.05	0.02816	0.20431	0.38764			3466.05	0.00301	0.00389	0.10451			3466.05	0.00301	0.00706	0.10272
	3466.15	-0.00427	0.20421	0.39669			3466.15	0.000702189	0.20204	0.39087			3466.15	0.00168	-0.000190675	0.10382			3466.15	0.00168	0.00672	0.10377
	3466.25	0.00971	0.20797	0.40134			3466.25	-0.01374	0.20152	0.39997			3466.25	0.0017	-0.00414	0.10287			3466.25	0.0017	0.00509	0.10446
	3466.35	0.00122	0.1978	0.39518			3466.35	-0.00645	0.19947	0.40384			3466.35	0.00115	-0.00419	0.10265			3466.35	0.00115	0.0022	0.10518
	3466.45	-0.00931	0.19054	0.39424			3466.45	-0.00158	0.19247	0.39508			3466.45	0.00367	-0.00215	0.10278			3466.45	0.00367	-0.000794015	0.10525
	3466.54	-0.00459	0.19443	0.39085			3466.54	0.00918	0.19608	0.38368			3466.54	0.0052	-0.00253	0.10345			3466.54	0.0052	-0.000294724	0.10462
	3466.64	-0.000650153	0.2066	0.38145			3466.64	0.01431	0.20985	0.38666			3466.64	0.0041	-0.00368	0.10418			3466.64	0.0041	0.00323	0.10426
	3466.74	-0.00171	0.20242	0.38377			3466.74	0.01	0.22019	0.39268			3466.74	0.00256	0.000329601	0.10349			3466.74	0.00256	0.00623	0.10419
	3466.84	0.00151	0.19257	0.39501			3466.84	0.0065	0.22233	0.39657			3466.84	-0.000419426	0.00411	0.10201			3466.84	-0.000419426	0.00552	0.10367
	3466.93	0.01196	0.19571	0.40369			3466.93	0.00416	0.21378	0.40098			3466.93	0.00026524	0.000787377	0.10083			3466.93	0.00026524	0.00378	0.1033
	3467.03	0.01602	0.19589	0.40621			3467.03	0.00323	0.20292	0.40391			3467.03	0.000551762	-0.00351	0.10091			3467.03	0.000551762	0.00412	0.10303
	3467.13	0.00149	0.19474	0.40684			3467.13	-0.00090372	0.20384	0.4007			3467.13	-0.00189	-0.00347	0.10149			3467.13	-0.00189	0.00278	0.10288
	3467.23	-0.00664	0.20332	0.40766			3467.23	-0.000635047	0.21583	0.391			3467.23	-0.0015	-0.00386	0.10134			3467.23	-0.0015	0.000734181	0.10246
	3467.32	0.000437361	0.20804	0.40541			3467.32	-0.00288	0.22171	0.39238			3467.32	-0.00242	-0.00483	0.10141			3467.32	-0.00242	-0.000257516	0.10174
	3467.42	0.000127439	0.20527	0.39984			3467.42	-0.00639	0.21985	0.39408			3467.42	-0.00704	0.000249751	0.10207			3467.42	-0.00704	-0.00236	0.10174
	3467.52	-0.00662	0.20592	0.3928			3467.52	-0.000341847	0.21202	0.38901			3467.52	-0.01054	0.00507	0.10252			3467.52	-0.01054	-0.00192	0.10142
	3467.62	-0.00926	0.20304	0.39069			3467.62	-0.00122	0.19974	0.38736			3467.62	-0.00836	0.00433	0.10211			3467.62	-0.00836	0.00116	0.10039
	3467.71	-0.01243	0.1997	0.39149			3467.71	-0.00459	0.19481	0.3886			3467.71	-0.002	2.79702e-05	0.10129			3467.71	-0.002	-0.000831037	0.10034
	3467.81	-0.01206	0.20444	0.40046			3467.81	0.00318	0.19295	0.39666			3467.81	0.00349	-0.000391065	0.10126			3467.81	0.00349	-0.00835	0.10084
	3467.91	-0.00292	0.19957	0.41242			3467.91	0.00237	0.19527	0.39959			3467.91	0.0051	0.00554	0.10131			3467.91	0.0051	-0.00872	0.10069
	3468.01	-0.003	0.19093	0.41769			3468.01	-0.00937	0.19631	0.39515			3468.01	0.00276	0.00772	0.10065			3468.01	0.00276	-0.00132	0.10013
	3468.11	-0.01277	0.1979	0.41391			3468.11	-0.00973	0.19151	0.39376			3468.11	0.00215	0.00838	0.10029			3468.11	0.00215	0.00187	0.09945
	3468.2	-0.01495	0.20439	0.40089			3468.2	-0.000380308	0.19113	0.39417			3468.2	0.00342	0.00987	0.09988			3468.2	0.00342	0.000696497	0.09947
	3468.3	-0.00873	0.20599	0.39995			3468.3	-0.00393	0.19893	0.3953			3468.3	0.00302	0.00609	0.09899			3468.3	0.00302	0.000392544	0.09979
	3468.4	-0.00575	0.20563	0.40137			3468.4	-0.01703	0.20155	0.39591			3468.4	0.00162	0.000667811	0.09877			3468.4	0.00162	0.00131	0.09966
	3468.5	-0.00203	0.18886	0.39527			3468.5	-0.01817	0.19575	0.39573			3468.5	0.000907717	0.00070049	0.09956			3468.5	0.000907717	0.00206	0.09965
	3468.59	0.00228	0.17466	0.39729			3468.59	-0.00732	0.19976	0.39829			3468.59	0.00233	0.00616	0.10003			3468.59	0.00233	0.00399	0.09981
	3468.69	-0.00302	0.18865	0.40275			3468.69	-0.00118	0.20753	0.40015			3468.69	0.000577995	0.00709	0.09967			3468.69	0.000577995	0.00479	0.10013
	3468.79	-0.00555	0.20002	0.41467			3468.79	-0.00488	0.20896	0.39863			3468.79	-0.00287	-0.000781882	0.10002			3468.79	-0.00287	0.00258	0.10051
	3468.89	-0.00322	0.19736	0.42319			3468.89	-0.00806	0.20446	0.40267			3468.89	0.00034351	-0.00534	0.10083			3468.89	0.00034351	-0.000338666	0.10043
	3468.98	-0.00189	0.1962	0.41738			3468.98	-0.00546	0.19894	0.40948			3468.98	0.00486	-0.00572	0.10076			3468.98	0.00486	-0.00181	0.09991
	3469.08	-0.00373	0.18903	0.41793			3469.08	0.00325	0.19216	0.41144			3469.08	0.00545	-0.00835	0.10076			3469.08	0.00545	0.00101	0.10011
	3469.18	0.00128	0.1874	0.41934			3469.18	0.00591	0.18339	0.40151			3469.18	0.00538	-0.0064	0.10088			3469.18	0.00538	0.00429	0.10095
	3469.28	0.00951	0.1954	0.41426			3469.28	0.00489	0.191	0.3903			3469.28	0.00622	-0.00218	0.09993			3469.28	0.00622	0.0048	0.10048
	3469.38	-0.00528	0.19043	0.40795			3469.38	0.0054	0.20589	0.39593			3469.38	0.00403	-0.000914268	0.099			3469.38	0.00403	0.00398	0.09938
	3469.47	-0.01831	0.18344	0.40039			3469.47	-0.00272	0.19985	0.4015			3469.47	-0.00317	0.0034	0.09857			3469.47	-0.00317	0.00239	0.09889
	3469.57	-0.00923	0.19335	0.39952			3469.57	-0.01711	0.18722	0.40261			3469.57	-0.00675	0.00441	0.09817			3469.57	-0.00675	0.00159	0.09837
	3469.67	0.00493	0.20038	0.40172			3469.67	-0.02207	0.19537	0.41533			3469.67	-0.0034	-0.00105	0.0983			3469.67	-0.0034	0.00183	0.09802
	3469.77	0.00616	0.1954	0.39974			3469.77	-0.01031	0.20989	0.41534			3469.77	-0.00127	-0.00132	0.09816			3469.77	-0.00127	0.00428	0.09883
	3469.86	-0.00144	0.19491	0.39673			3469.86	-0.00689	0.21054	0.40022			3469.86	-0.00181	0.0018	0.09777			3469.86	-0.00181	0.00476	0.10034
	3469.96	-0.004	0.19948	0.39699			3469.96	-0.0138	0.20567	0.40125			3469.96	0.000251583	-0.0017	0.09907			3469.96	0.000251583	-0.000356724	0.10086
	3470.06	-0.00116	0.19975	0.39998			3470.06	-0.00968	0.20417	0.40395			3470.06	0.00257	-0.00747	0.10065			3470.06	0.00257	-0.00486	0.10047
	3470.16	0.00609	0.20278	0.40291			3470.16	-0.00258	0.19712	0.39978			3470.16	0.00092502	-0.00812	0.10053			3470.16	0.00092502	-0.0068	0.10031
	3470.25	0.00068318	0.2058	0.39418			3470.25	0.0014	0.19227	0.40388			3470.25	-0.00152	-0.00511	0.10065			3470.25	-0.00152	-0.00776	0.10121
	3470.35	-0.01008	0.20318	0.3877			3470.35	0.00545	0.1884	0.41267			3470.35	9.20237e-05	-0.000524357	0.10131			3470.35	9.20237e-05	-0.00603	0.10248
	3470.45	-0.00881	0.20427	0.39798			3470.45	0.00754	0.17736	0.4159			3470.45	0.000998738	0.000846253	0.10064			3470.45	0.000998738	-0.00335	0.10257
	3470.55	0.00602	0.20928	0.40046			3470.55	0.00534	0.18014	0.41113			3470.55	-0.00231	-0.00235	0.09926			3470.55	-0.00231	-0.00206	0.10202
	3470.64	0.01286	0.21646	0.39514			3470.64	0.00776	0.19137	0.40325			3470.64	-0.00246	-0.00406	0.09839			3470.64	-0.00246	-0.000331571	0.10179
	3470.74	-0.00397	0.21551	0.39327			3470.74	0.01019	0.19666	0.39925			3470.74	0.00266	-0.000302297	0.09812			3470.74	0.00266	0.00103	0.10134
	3470.84	-0.01132	0.20619	0.39154			3470.84	-0.00282	0.19648	0.40439			3470.84	0.00707	0.00663	0.09863			3470.84	0.00707	0.0024	0.1002
	3470.94	-0.00162	0.20318	0.39464			3470.94	-0.01223	0.20269	0.40525			3470.94	0.0067	0.00604	0.09933			3470.94	0.0067	0.00391	0.09933
	3471.04	0.00453	0.19753	0.39548			3471.04	-0.0057	0.21464	0.39379			3471.04	0.00335	0.000263268	0.09962			3471.04	0.00335	0.0019	0.09904
	3471.13	0.00432	0.19215	0.39062			3471.13	0.00277	0.21402	0.39933			3471.13	0.000996892	0.00174	0.10055			3471.13	0.000996892	-0.00328	0.09871
	3471.23	0.00452	0.19246	0.38901			3471.23	0.00469	0.20728	0.41438			3471.23	0.00315	0.00409	0.10154			3471.23	0.00315	-0.00402	0.09905
	3471.33	0.00387	0.18827	0.39243			3471.33	0.000767964	0.21092	0.40106			3471.33	0.00651	0.00366	0.10159			3471.33	0.00651	0.0028	0.09961
	3471.43	-0.000598314	0.18892	0.39833			3471.43	-0.00212	0.2168	0.38217			3471.43	0.00613	0.00159	0.10239			3471.43	0.00613	0.00539	0.09938
	3471.52	-0.00648	0.19913	0.3971			3471.52	-4.809e-05	0.20565	0.38498			3471.52	0.0021	-0.0018	0.10371			3471.52	0.0021	0.00169	0.09986
	3471.62	-0.013	0.20232	0.39289			3471.62	0.000623036	0.19453	0.39588			3471.62	-0.00111	0.000991738	0.10409			3471.62	-0.00111	0.00135	0.10059
	3471.72	-0.01543	0.19025	0.39594			3471.72	-0.000730364	0.19621	0.3991			3471.72	0.00129	0.00473	0.10362			3471.72	0.00129	0.00157	0.10013
	3471.82	-0.00777	0.18793	0.40487			3471.82	-0.000837945	0.19987	0.39747			3471.82	0.00474	0.00405	0.10219			3471.82	0.00474	-0.000803329	0.09938
	3471.91	0.00374	0.19551	0.4077			3471.91	0.00642	0.19798	0.39373			3471.91	0.0053	0.000637293	0.10051			3471.91	0.0053	-0.00207	0.09928
	3472.01	0.00974	0.19178	0.39268			3472.01	0.01039	0.18862	0.38135			3472.01	0.00323	-0.00287	0.09949			3472.01	0.00323	-0.00201	0.09997
	3472.11	0.01327	0.19149	0.37684			3472.11	-0.00111	0.1807	0.38187			3472.11	0.000634027	0.000686972	0.09906			3472.11	0.000634027	-0.000399889	0.10134
	3472.21	0.00529	0.205	0.37453			3472.21	-0.01027	0.17879	0.39105			3472.21	0.00269	0.00484	0.09917			3472.21	0.00269	0.00136	0.10221
	3472.3	-0.01088	0.21909	0.37576			3472.3	-0.01529	0.18761	0.39706			3472.3	0.00505	0.00201	0.09913			3472.3	0.00505	0.00436	0.10225
	3472.4	-0.0088	0.21424	0.37589			3472.4	-0.0093	0.19891	0.40954			3472.4	0.00371	-0.00278	0.09893			3472.4	0.00371	0.00673	0.10248
	3472.5	-0.00442	0.20524	0.38415			3472.5	0.00409	0.19863	0.40826			3472.5	0.00374	-0.00584	0.09942			3472.5	0.00374	0.00397	0.10208
	3472.6	-0.01105	0.20813	0.39369			3472.6	0.00492	0.19786	0.40447			3472.6	0.00425	-0.00613	0.10076			3472.6	0.00425	0.000895076	0.10098
	3472.7	-0.01326	0.20885	0.3958			3472.7	0.00466	0.20021	0.41115			3472.7	0.00157	-0.00443	0.10225			3472.7	0.00157	-0.00307	0.10093
	3472.79	-0.01142	0.20396	0.39571			3472.79	0.00315	0.19726	0.41382			3472.79	-0.000974622	0.00217	0.1027			3472.79	-0.000974622	-0.00579	0.1018
	3472.89	-0.00995	0.20229	0.38813			3472.89	0.0019	0.19923	0.4124			3472.89	0.000135432	0.00761	0.10224			3472.89	0.000135432	-0.00257	0.10178
	3472.99	-0.0106	0.20656	0.38902			3472.99	0.00309	0.20244	0.40639			3472.99	0.000397719	0.00348	0.10136			3472.99	0.000397719	0.00181	0.10098
	3473.09	-0.00607	0.20317	0.39935			3473.09	-0.00189	0.20275	0.39963			3473.09	-0.00402	-0.00124	0.10058			3473.09	-0.00402	0.00177	0.10065
	3473.18	0.00204	0.1987	0.39936			3473.18	-0.0052	0.20526	0.39515			3473.18	-0.00837	-0.00496	0.1002			3473.18	-0.00837	-0.000993279	0.1011
	3473.28	0.00878	0.20401	0.39861			3473.28	-0.0085	0.19955	0.3932			3473.28	-0.00684	-0.0085	0.09934			3473.28	-0.00684	-0.000704724	0.10112
	3473.38	0.00953	0.20379	0.40009			3473.38	-0.01028	0.19024	0.39735			3473.38	-0.00261	-0.00495	0.09865			3473.38	-0.00261	-0.00191	0.09985
	3473.48	-4.75892e-05	0.20199	0.404			3473.48	-0.00316	0.19244	0.39928			3473.48	-0.00188	0.00536	0.09878			3473.48	-0.00188	-0.00502	0.0988
	3473.57	-0.0088	0.20893	0.41521			3473.57	0.00439	0.2047	0.39006			3473.57	-0.00445	0.01147	0.09862			3473.57	-0.00445	-0.00508	0.09916
	3473.67	-0.00529	0.21027	0.41369			3473.67	0.0113	0.21475	0.38845			3473.67	-0.00393	0.00588	0.09859			3473.67	-0.00393	-0.00507	0.09978
	3473.77	0.00633	0.20698	0.39753			3473.77	0.01091	0.21285	0.40344			3473.77	-0.00137	0.0029	0.09977			3473.77	-0.00137	-0.00418	0.09985
	3473.87	0.00965	0.20517	0.38644			3473.87	-0.000865816	0.19665	0.41472			3473.87	-0.000959537	0.00649	0.1008			3473.87	-0.000959537	-0.00154	0.10045
	3473.96	0.00693	0.20219	0.38758			3473.96	-0.00507	0.18973	0.40917			3473.96	-0.000890197	0.00464	0.10041			3473.96	-0.000890197	-0.00232	0.10097
	3474.06	0.0065	0.19456	0.40166			3474.06	-0.00426	0.20288	0.39907			3474.06	-0.00264	0.000901786	0.09972			3474.06	-0.00264	-0.00448	0.10081
	3474.16	0.0054	0.18403	0.40664			3474.16	-0.01041	0.20869	0.39066			3474.16	-0.00399	-8.91563e-05	0.09963			3474.16	-0.00399	-0.000983582	0.10085
	3474.26	0.00132	0.18735	0.39954			3474.26	-0.01108	0.20243	0.38293			3474.26	-0.00318	0.000744665	0.10006			3474.26	-0.00318	0.00287	0.10132
	3474.36	-0.00671	0.19539	0.39003			3474.36	-0.00448	0.1967	0.3966			3474.36	-0.0022	0.000782081	0.1005			3474.36	-0.0022	0.00279	0.10173
	3474.45	-0.00691	0.19916	0.38454			3474.45	-0.00423	0.20254	0.40948			3474.45	-0.0023	-0.00239	0.10001			3474.45	-0.0023	0.00352	0.1011
	3474.55	0.00651	0.21056	0.39519			3474.55	-0.000695805	0.21097	0.40122			3474.55	-0.00267	-0.00374	0.09919			3474.55	-0.00267	0.00393	0.10044
	3474.65	0.00781	0.21773	0.40568			3474.65	0.01579	0.204	0.40308			3474.65	-0.00312	0.00106	0.09947			3474.65	-0.00312	0.00141	0.10072
	3474.75	-0.00584	0.20609	0.4022			3474.75	0.02284	0.20393	0.40522			3474.75	-0.00362	0.00335	0.09999			3474.75	-0.00362	-0.00361	0.10047
	3474.84	-0.00875	0.19625	0.40126			3474.84	0.01342	0.21347	0.39561			3474.84	-0.000307839	-0.00203	0.10005			3474.84	-0.000307839	-0.00561	0.09976
	3474.94	-0.000594969	0.194	0.41142			3474.94	0.0026	0.21262	0.3953			3474.94	0.00377	-0.0055	0.10025			3474.94	0.00377	-0.000340489	0.09914
	3475.04	0.00403	0.18505	0.41625			3475.04	-0.00265	0.20683	0.40444			3475.04	0.00435	-0.00348	0.1002			3475.04	0.00435	0.00262	0.09847
	3475.14	0.00331	0.18238	0.41408			3475.14	-0.000647867	0.20033	0.41111			3475.14	0.00287	0.00243	0.09953			3475.14	0.00287	-0.00303	0.09799
	3475.23	0.00267	0.19329	0.40433			3475.23	3.55221e-05	0.19414	0.40633			3475.23	0.00182	0.00479	0.0991			3475.23	0.00182	-0.00746	0.09772
	3475.33	0.00133	0.20406	0.39213			3475.33	0.00163	0.19305	0.39511			3475.33	0.00109	-0.00153	0.09924			3475.33	0.00109	-0.00298	0.09787
	3475.43	0.00306	0.20969	0.39241			3475.43	0.00224	0.19683	0.39003			3475.43	0.000751502	-0.00465	0.09931			3475.43	0.000751502	0.00264	0.09834
	3475.53	0.00945	0.20818	0.39158			3475.53	-0.00416	0.19893	0.39172			3475.53	0.000202995	-0.00194	0.09952			3475.53	0.000202995	0.00456	0.09899
	3475.62	0.01411	0.19993	0.39473			3475.62	-0.00665	0.19416	0.39891			3475.62	-0.0027	-0.000536829	0.09948			3475.62	-0.0027	0.0056	0.09995
	3475.72	0.0103	0.19334	0.40062			3475.72	-0.00791	0.18802	0.40225			3475.72	-0.0035	0.00235	0.09857			3475.72	-0.0035	0.00152	0.10071
	3475.82	-0.000470109	0.19026	0.39511			3475.82	-0.00935	0.18738	0.40283			3475.82	-0.00223	0.00502	0.0986			3475.82	-0.00223	-0.00414	0.10085
	3475.92	-0.0038	0.19058	0.39436			3475.92	-0.0042	0.19188	0.41073			3475.92	-0.00314	0.00214	0.09927			3475.92	-0.00314	-0.00507	0.1007
	3476.02	0.000935131	0.1995	0.40292			3476.02	0.00107	0.19323	0.41282			3476.02	-0.00516	0.00239	0.0982			3476.02	-0.00516	-0.00494	0.09982
	3476.11	-0.002	0.21078	0.41012			3476.11	0.00369	0.18604	0.40949			3476.11	-0.00645	0.00829	0.09707			3476.11	-0.00645	-0.00458	0.09947
	3476.21	-0.00971	0.21304	0.40398			3476.21	0.00665	0.18837	0.40431			3476.21	-0.0027	0.00852	0.09774			3476.21	-0.0027	-0.00225	0.10048
	3476.31	-0.00439	0.20941	0.39184			3476.31	0.00338	0.20026	0.39961			3476.31	0.00485	0.00265	0.09907			3476.31	0.00485	8.563e-05	0.10108
	3476.41	0.00144	0.20382	0.39105			3476.41	-0.00473	0.19651	0.40959			3476.41	0.00799	-0.0028	0.09988			3476.41	0.00799	0.0003694	0.10145
	3476.5	-0.000822952	0.20054	0.39794			3476.5	-0.000681312	0.18768	0.41938			3476.5	0.00525	-0.00235	0.09955			3476.5	0.00525	-0.000961936	0.10139
	3476.6	0.00573	0.20274	0.40117			3476.6	0.00752	0.1918	0.40751			3476.6	0.00202	0.00149	0.09845			3476.6	0.00202	-0.00342	0.1009
	3476.7	0.01109	0.20839	0.4			3476.7	0.004	0.19861	0.39316			3476.7	0.002	0.00264	0.09781			3476.7	0.002	-0.00309	0.10142
	3476.8	0.00427	0.21077	0.39827			3476.8	0.00238	0.20787	0.39282			3476.8	0.00269	0.000850225	0.09802			3476.8	0.00269	-0.00211	0.10164
	3476.89	0.00105	0.2091	0.39542			3476.89	-0.00279	0.21451	0.38959			3476.89	0.00262	-0.000260422	0.09845			3476.89	0.00262	-0.00259	0.10077
	3476.99	0.00851	0.20038	0.39925			3476.99	-0.01391	0.20733	0.38538			3476.99	0.00367	0.00283	0.09918			3476.99	0.00367	0.0011	0.1001
	3477.09	0.01479	0.19024	0.40774			3477.09	-0.00975	0.19576	0.39403			3477.09	0.000773311	0.00793	0.0999			3477.09	0.000773311	0.00329	0.09956
	3477.19	0.00433	0.19721	0.40825			3477.19	0.00515	0.18602	0.40589			3477.19	-0.00524	0.00895	0.10058			3477.19	-0.00524	-1.88851e-05	0.0992
	3477.29	-0.00728	0.20574	0.40565			3477.29	0.00977	0.1816	0.40803			3477.29	-0.00472	0.00345	0.10083			3477.29	-0.00472	-0.00425	0.09943
	3477.38	-0.00238	0.20097	0.40462			3477.38	0.00347	0.18575	0.40835			3477.38	-0.00136	0.000204601	0.09989			3477.38	-0.00136	-0.00538	0.09965
	3477.48	-0.00242	0.19473	0.39977			3477.48	0.00691	0.19702	0.41097			3477.48	6.57788e-05	-0.000340759	0.09939			3477.48	6.57788e-05	-0.00239	0.09943
	3477.58	-0.00938	0.19588	0.39588			3477.58	0.01068	0.19535	0.40685			3477.58	0.0016	-0.00216	0.09961			3477.58	0.0016	-0.000872994	0.09941
	3477.68	-0.00118	0.20035	0.40058			3477.68	0.00761	0.18735	0.40386			3477.68	-0.000184779	-0.00203	0.0996			3477.68	-0.000184779	-0.00282	0.10079
	3477.77	0.00771	0.2005	0.40334			3477.77	0.00613	0.20241	0.40751			3477.77	-0.00199	-0.00584	0.09977			3477.77	-0.00199	-0.00197	0.10279
	3477.87	0.00646	0.20116	0.40064			3477.87	0.00389	0.21092	0.40883			3477.87	0.000564501	-0.01268	0.10038			3477.87	0.000564501	0.00133	0.1034
	3477.97	0.01045	0.20494	0.40321			3477.97	0.00494	0.2041	0.40897			3477.97	0.00237	-0.01374	0.10097			3477.97	0.00237	-0.00022536	0.10274
	3478.07	0.01164	0.21002	0.40969			3478.07	-0.00225	0.20342	0.406			3478.07	0.00307	-0.0104	0.10108			3478.07	0.00307	-0.00224	0.10222
	3478.16	0.01477	0.21012	0.40788			3478.16	-0.00732	0.20359	0.39747			3478.16	0.00207	-0.00701	0.10132			3478.16	0.00207	0.00099181	0.10226
	3478.26	0.01941	0.19444	0.40211			3478.26	0.00273	0.20371	0.39779			3478.26	-0.000526543	-0.00628	0.10202			3478.26	-0.000526543	0.00602	0.10224
	3478.36	0.00907	0.18471	0.39338			3478.36	0.01012	0.20564	0.3988			3478.36	0.00231	-0.00559	0.10216			3478.36	0.00231	0.00897	0.10208
	3478.46	-0.00102	0.19986	0.39337			3478.46	0.01663	0.20942	0.38835			3478.46	0.00628	-0.00636	0.10132			3478.46	0.00628	0.00708	0.10193
	3478.55	-0.0026	0.21207	0.41189			3478.55	0.01595	0.21015	0.39371			3478.55	0.00456	-0.00882	0.10084			3478.55	0.00456	0.00301	0.10178
	3478.65	-0.00356	0.20526	0.41413			3478.65	0.00674	0.20704	0.41183			3478.65	0.00185	-0.0041	0.10162			3478.65	0.00185	0.00176	0.10214
	3478.75	-8.15914e-05	0.19296	0.40512			3478.75	0.00184	0.20392	0.40985			3478.75	0.000511141	0.00163	0.10243			3478.75	0.000511141	0.00394	0.10248
	3478.85	0.00962	0.19072	0.40264			3478.85	-0.00526	0.20364	0.39856			3478.85	-0.00198	-0.000214992	0.10237			3478.85	-0.00198	0.00541	0.10197
	3478.95	0.01101	0.19479	0.40203			3478.95	-0.00589	0.20312	0.39495			3478.95	-0.00408	-0.000726419	0.10166			3478.95	-0.00408	0.0014	0.10147
	3479.04	0.00801	0.20058	0.40897			3479.04	-0.00408	0.20337	0.39455			3479.04	-0.00141	0.00193	0.10034			3479.04	-0.00141	-0.00323	0.10161
	3479.14	0.01643	0.20619	0.4087			3479.14	-0.00679	0.20929	0.39793			3479.14	0.00152	0.000418717	0.09909			3479.14	0.00152	-0.00199	0.10153
	3479.24	0.02108	0.19459	0.39257			3479.24	0.000287473	0.20915	0.40209			3479.24	-0.0018	-0.000688864	0.09863			3479.24	-0.0018	0.00209	0.10091
	3479.34	0.00382	0.18296	0.38585			3479.34	0.00769	0.19886	0.40133			3479.34	-0.00609	0.00389	0.09866			3479.34	-0.00609	0.00173	0.10042
	3479.43	-0.01491	0.18942	0.39839			3479.43	0.01195	0.18966	0.39573			3479.43	-0.00621	0.0043	0.099			3479.43	-0.00621	-0.000105528	0.09982
	3479.53	-0.02113	0.2052	0.41065			3479.53	0.0166	0.18364	0.39264			3479.53	-0.00208	-0.00129	0.09928			3479.53	-0.00208	0.00205	0.0992
	3479.63	-0.02397	0.21782	0.41108			3479.63	0.00956	0.18529	0.40059			3479.63	0.00312	-0.0016	0.09888			3479.63	0.00312	0.00323	0.09909
	3479.73	-0.01828	0.21166	0.40485			3479.73	0.00322	0.19406	0.40564			3479.73	0.00367	0.00326	0.09778			3479.73	0.00367	0.00281	0.09922
	3479.82	-0.01249	0.206	0.40044			3479.82	0.0051	0.19419	0.40873			3479.82	0.00235	0.00384	0.09747			3479.82	0.00235	0.00312	0.09931
	3479.92	-0.00577	0.20806	0.40051			3479.92	-0.0026	0.19616	0.41359			3479.92	0.00165	0.000476549	0.0988			3479.92	0.00165	0.00527	0.09959
	3480.02	0.00611	0.20033	0.40242			3480.02	-0.01129	0.19997	0.41409			3480.02	0.00117	0.00147	0.10012			3480.02	0.00117	0.01003	0.09986
	3480.12	0.00403	0.19716	0.39917			3480.12	-0.00676	0.19713	0.41492			3480.12	0.00143	0.00503	0.10033			3480.12	0.00143	0.01	0.09919
	3480.21	0.00509	0.19969	0.39506			3480.21	0.00209	0.20089	0.41401			3480.21	0.000975873	0.00261	0.09995			3480.21	0.000975873	0.00429	0.09881
	3480.31	0.01503	0.19267	0.39338			3480.31	0.00979	0.20386	0.41113			3480.31	-0.000269517	-0.00124	0.10001			3480.31	-0.000269517	0.00202	0.09946
	3480.41	0.01147	0.18656	0.39148			3480.41	0.01053	0.2074	0.40165			3480.41	-0.00236	0.00195	0.10031			3480.41	-0.00236	0.00106	0.09976
	3480.51	0.0012	0.18994	0.38662			3480.51	-0.0033	0.21487	0.39208			3480.51	-0.00376	0.00631	0.10032			3480.51	-0.00376	5.34742e-05	0.09987
	3480.61	-0.00117	0.19642	0.38744			3480.61	-0.00551	0.20643	0.39035			3480.61	-0.00569	0.00805	0.10032			3480.61	-0.00569	0.000857404	0.10026
	3480.7	0.00405	0.20437	0.40561			3480.7	0.01159	0.19566	0.39215			3480.7	-0.00988	0.00406	0.1005			3480.7	-0.00988	0.00197	0.10071
	3480.8	0.00177	0.20174	0.4095			3480.8	0.01197	0.19635	0.39507			3480.8	-0.01038	0.000753583	0.10114			3480.8	-0.01038	0.00516	0.10119
	3480.9	-0.00642	0.18856	0.3968			3480.9	-0.00545	0.1893	0.3993			3480.9	-0.00431	0.00572	0.10169			3480.9	-0.00431	0.00538	0.10123
	3481	-0.00304	0.18475	0.39652			3481	-0.01887	0.18329	0.39928			3481	7.9331e-05	0.00611	0.10146			3481	7.9331e-05	0.000546297	0.10094
	3481.09	0.00568	0.18465	0.39838			3481.09	-0.01363	0.1899	0.39619			3481.09	0.00104	0.00184	0.10083			3481.09	0.00104	-0.00471	0.10077
	3481.19	0.00374	0.18512	0.4003			3481.19	-0.00317	0.19087	0.39484			3481.19	0.00416	0.000522535	0.10015			3481.19	0.00416	-0.00553	0.10006
	3481.29	0.000884406	0.18837	0.4008			3481.29	-0.00388	0.18794	0.39263			3481.29	0.00509	0.000102037	0.09986			3481.29	0.00509	-0.00191	0.09971
	3481.39	0.00436	0.19824	0.39482			3481.39	0.00672	0.19637	0.3962			3481.39	0.00317	0.00102	0.10048			3481.39	0.00317	-0.000636151	0.10034
	3481.48	0.00834	0.21253	0.39074			3481.48	0.01628	0.20286	0.40299			3481.48	0.00147	0.00336	0.10177			3481.48	0.00147	-0.00127	0.10037
	3481.58	0.01443	0.20818	0.38772			3481.58	0.01461	0.20199	0.40716			3481.58	0.000342825	0.00346	0.10298			3481.58	0.000342825	-0.000428689	0.09961
	3481.68	0.01118	0.1969	0.39379			3481.68	0.01486	0.19907	0.40826			3481.68	0.000390507	0.0014	0.10368			3481.68	0.000390507	0.000596337	0.09948
	3481.78	0.00466	0.19617	0.40285			3481.78	0.0094	0.19687	0.40011			3481.78	0.000569007	0.000389105	0.10392			3481.78	0.000569007	-0.000150411	0.09982
	3481.88	0.00814	0.19459	0.40091			3481.88	0.00515	0.20691	0.38903			3481.88	1.19536e-05	0.00358	0.10361			3481.88	1.19536e-05	-0.00141	0.09948
	3481.97	0.00483	0.19811	0.39831			3481.97	0.00845	0.21068	0.38546			3481.97	-0.00279	0.00434	0.10319			3481.97	-0.00279	-0.00231	0.09854
	3482.07	-0.00148	0.20683	0.4014			3482.07	0.01314	0.19914	0.3898			3482.07	-0.00476	-0.00144	0.10281			3482.07	-0.00476	-0.0051	0.09773
	3482.17	-0.00134	0.20149	0.40879			3482.17	0.01273	0.19264	0.39676			3482.17	-0.00102	-0.00163	0.10211			3482.17	-0.00102	-0.00728	0.09744
	3482.27	0.000728888	0.19112	0.41158			3482.27	0.01086	0.19537	0.39922			3482.27	0.00515	0.00193	0.10146			3482.27	0.00515	-0.00515	0.09803
	3482.36	0.00395	0.19053	0.39995			3482.36	0.00927	0.19301	0.40309			3482.36	0.00518	0.00209	0.10094			3482.36	0.00518	-0.00124	0.09965
	3482.46	-0.00209	0.19804	0.38887			3482.46	0.01007	0.18852	0.40422			3482.46	0.000158472	0.00484	0.10039			3482.46	0.000158472	-9.20086e-07	0.10093
	3482.56	-0.00452	0.19905	0.3868			3482.56	0.01789	0.19617	0.39995			3482.56	-0.00251	0.00525	0.10041			3482.56	-0.00251	-0.00149	0.10103
	3482.66	0.00632	0.19637	0.3868			3482.66	0.02225	0.20233	0.40444			3482.66	-0.00171	0.0012	0.1009			3482.66	-0.00171	-0.00175	0.10058
	3482.75	0.00398	0.20305	0.39813			3482.75	0.01784	0.20857	0.40477			3482.75	-0.00167	0.000534102	0.10116			3482.75	-0.00167	-0.00178	0.09996
	3482.85	-0.00756	0.20836	0.40686			3482.85	0.00536	0.2104	0.39434			3482.85	-0.00185	0.000899417	0.10131			3482.85	-0.00185	-0.00302	0.09886
	3482.95	-0.00695	0.20925	0.40331			3482.95	-0.00174	0.20137	0.3923			3482.95	-0.00313	-0.00153	0.1006			3482.95	-0.00313	-0.00445	0.09836
	3483.05	-9.7199e-05	0.20247	0.40482			3483.05	0.00371	0.20278	0.40066			3483.05	-0.00575	-0.00492	0.09964			3483.05	-0.00575	-0.00424	0.0989
	3483.14	0.00384	0.19275	0.40607			3483.14	-0.00239	0.20951	0.40546			3483.14	-0.00268	-0.00392	0.09964			3483.14	-0.00268	-0.00188	0.0997
	3483.24	0.00272	0.19288	0.40304			3483.24	-0.01705	0.21174	0.40097			3483.24	0.00133	-0.00111	0.09918			3483.24	0.00133	0.00103	0.10091
	3483.34	-0.00189	0.19658	0.39717			3483.34	-0.01485	0.21091	0.39312			3483.34	0.000819878	-0.000707746	0.09818			3483.34	0.000819878	0.000931981	0.10156
	3483.44	-0.000959518	0.19935	0.39459			3483.44	-0.00488	0.21101	0.38733			3483.44	-7.80803e-05	-0.0013	0.09838			3483.44	-7.80803e-05	-0.00407	0.10164
	3483.54	0.00148	0.20088	0.39814			3483.54	0.00244	0.21284	0.39809			3483.54	0.000189083	-0.00269	0.0993			3483.54	0.000189083	-0.00789	0.102
	3483.63	-0.00364	0.20102	0.40033			3483.63	0.0108	0.207	0.41979			3483.63	0.00106	-0.00143	0.10006			3483.63	0.00106	-0.00722	0.10197
	3483.73	-0.00967	0.20277	0.40011			3483.73	0.01587	0.19835	0.42192			3483.73	0.000236824	0.00328	0.10076			3483.73	0.000236824	-0.00497	0.10152
	3483.83	-0.00972	0.20486	0.39239			3483.83	0.00844	0.19871	0.40314			3483.83	-0.00215	0.00694	0.10113			3483.83	-0.00215	-0.00428	0.10083
	3483.93	-0.000824624	0.20844	0.38898			3483.93	-0.01038	0.20903	0.39847			3483.93	-0.0031	0.00405	0.10119			3483.93	-0.0031	-0.00499	0.10017
	3484.02	-0.00149	0.2081	0.39784			3484.02	-0.0152	0.20916	0.41034			3484.02	-0.0012	-0.00115	0.10099			3484.02	-0.0012	-0.00497	0.10016
	3484.12	-0.01107	0.19694	0.41272			3484.12	-0.01206	0.19725	0.40289			3484.12	0.00414	0.000251632	0.1002			3484.12	0.00414	-0.00239	0.10063
	3484.22	-0.00379	0.18667	0.42085			3484.22	-0.02117	0.19631	0.38749			3484.22	0.00567	0.00352	0.09949			3484.22	0.00567	0.000934513	0.10112
	3484.32	0.000596781	0.19185	0.40806			3484.32	-0.01787	0.20365	0.38458			3484.32	0.00451	0.00552	0.09961			3484.32	0.00451	0.00394	0.10126
	3484.41	-0.01356	0.20532	0.39234			3484.41	-0.01119	0.2104	0.38826			3484.41	0.00814	0.00781	0.09984			3484.41	0.00814	0.00571	0.10148
	3484.51	-0.02022	0.20503	0.38411			3484.51	-0.01565	0.21115	0.39328			3484.51	0.00946	0.00778	0.09998			3484.51	0.00946	0.00341	0.10205
	3484.61	-0.0146	0.19684	0.37677			3484.61	-0.0092	0.20832	0.39842			3484.61	0.00605	0.00446	0.10008			3484.61	0.00605	0.00178	0.1027
	3484.71	-0.01013	0.19787	0.38202			3484.71	-0.00132	0.21247	0.40289			3484.71	0.00117	0.000424291	0.0996			3484.71	0.00117	0.000552383	0.10259
	3484.8	-0.00157	0.19867	0.39211			3484.8	-0.000482315	0.21387	0.3965			3484.8	-0.0037	-0.000517598	0.09877			3484.8	-0.0037	-0.00225	0.10147
	3484.9	0.00467	0.19691	0.3968			3484.9	-0.00132	0.20734	0.38865			3484.9	-0.00333	-0.00237	0.09787			3484.9	-0.00333	-0.00174	0.10057
	3485	-0.0022	0.20138	0.39866			3485	-0.00415	0.19686	0.39668			3485	0.00162	-0.00691	0.09758			3485	0.00162	-0.000382656	0.10014
	3485.1	-0.00339	0.20535	0.39949			3485.1	-0.00597	0.18792	0.40338			3485.1	0.004	-0.01023	0.09842			3485.1	0.004	-9.23243e-05	0.09966
	3485.2	-0.000349707	0.20575	0.40497			3485.2	-0.00474	0.188	0.39985			3485.2	0.00244	-0.00951	0.09865			3485.2	0.00244	0.000824435	0.09913
	3485.29	0.00186	0.21381	0.40156			3485.29	-0.00117	0.19478	0.40648			3485.29	0.000977986	-0.00519	0.0982			3485.29	0.000977986	0.00258	0.09898
	3485.39	0.00381	0.21857	0.38806			3485.39	-0.000166819	0.20108	0.41124			3485.39	0.00091926	-0.00395	0.09868			3485.39	0.00091926	0.00398	0.09919
	3485.49	-0.00165	0.20336	0.38159			3485.49	-0.00227	0.20173	0.40684			3485.49	0.0014	-0.00268	0.09907			3485.49	0.0014	0.00181	0.09936
	3485.59	0.00117	0.19266	0.39316			3485.59	-0.00301	0.19929	0.40494			3485.59	0.00183	0.0014	0.09871			3485.59	0.00183	-0.000922336	0.09921
	3485.68	0.0067	0.19887	0.40748			3485.68	-0.00325	0.19472	0.38918			3485.68	-0.000515685	0.00156	0.09864			3485.68	-0.000515685	-0.000998899	0.09903
	3485.78	0.00171	0.19867	0.40081			3485.78	-0.00337	0.19798	0.37584			3485.78	-0.00413	-0.000768992	0.09864			3485.78	-0.00413	-0.00115	0.09947
	3485.88	-0.00357	0.19676	0.38881			3485.88	-0.0037	0.20095	0.38483			3485.88	-0.00442	-0.00021339	0.09852			3485.88	-0.00442	-0.00197	0.09974
	3485.98	3.76951e-05	0.20445	0.39325			3485.98	-0.00389	0.18784	0.38922			3485.98	-0.000648895	0.000398372	0.09846			3485.98	-0.000648895	-0.00245	0.09977
	3486.07	0.00582	0.20941	0.39807			3486.07	0.00268	0.18453	0.38899			3486.07	0.00326	-0.00315	0.0982			3486.07	0.00326	-0.00228	0.10032
	3486.17	0.0015	0.20887	0.39679			3486.17	0.00537	0.20367	0.39482			3486.17	0.00279	-0.00543	0.09839			3486.17	0.00279	-0.00117	0.10054
	3486.27	-0.0053	0.20235	0.40065			3486.27	0.00282	0.21348	0.3979			3486.27	0.00279	-0.00468	0.0987			3486.27	0.00279	-0.00093475	0.10018
	3486.37	-0.00221	0.19452	0.40211			3486.37	0.00257	0.206	0.39487			3486.37	0.00487	-0.00421	0.09838			3486.37	0.00487	-0.00172	0.10026
	3486.46	-0.00187	0.19776	0.39724			3486.46	-0.0026	0.19872	0.38525			3486.46	0.002	-0.00241	0.09863			3486.46	0.002	-0.0008626	0.10068
	3486.56	0.000298565	0.19973	0.39392			3486.56	-0.00725	0.19871	0.39329			3486.56	-0.00238	-0.00127	0.09971			3486.56	-0.00238	0.000866683	0.10121
	3486.66	0.01019	0.19187	0.39931			3486.66	-0.00996	0.2079	0.41283			3486.66	-0.00391	-0.00174	0.10067			3486.66	-0.00391	0.00155	0.10192
	3486.76	0.00432	0.18611	0.40137			3486.76	-0.01588	0.20864	0.40938			3486.76	-0.00466	-0.00173	0.10159			3486.76	-0.00466	0.00316	0.10168
	3486.86	-0.00565	0.18723	0.39058			3486.86	-0.01949	0.19762	0.40401			3486.86	-0.00297	-0.00333	0.10257			3486.86	-0.00297	0.00321	0.10125
	3486.95	-0.0035	0.19939	0.3873			3486.95	-0.01621	0.19347	0.40523			3486.95	-0.000693581	-0.00254	0.10326			3486.95	-0.000693581	-0.000747018	0.10137
	3487.05	-0.00509	0.20999	0.39337			3487.05	-0.00843	0.19075	0.40575			3487.05	-0.000154969	-0.000674232	0.1034			3487.05	-0.000154969	-0.00378	0.10117
	3487.15	-0.00852	0.20396	0.39303			3487.15	0.000597395	0.19089	0.41778			3487.15	1.38349e-05	-0.00272	0.10306			3487.15	1.38349e-05	-0.00502	0.10122
	3487.25	-0.00472	0.19884	0.39289			3487.25	0.00526	0.20193	0.42484			3487.25	0.000515983	-0.00376	0.10257			3487.25	0.000515983	-0.00448	0.102
	3487.34	0.00374	0.21259	0.39036			3487.34	-0.000625013	0.19852	0.40523			3487.34	0.00146	-0.0034	0.10218			3487.34	0.00146	-0.00338	0.10277
	3487.44	0.01088	0.22084	0.38456			3487.44	-0.00819	0.18983	0.38387			3487.44	-0.000100307	-0.00286	0.10243			3487.44	-0.000100307	-0.00223	0.10315
	3487.54	0.00273	0.20601	0.38668			3487.54	-0.01363	0.19499	0.39288			3487.54	-0.00492	-0.00233	0.10348			3487.54	-0.00492	-0.000578842	0.10361
	3487.64	-0.0046	0.19955	0.38437			3487.64	-0.00716	0.19852	0.41176			3487.64	-0.00676	-0.005	0.10472			3487.64	-0.00676	0.00101	0.10418
	3487.73	0.00593	0.20162	0.3837			3487.73	0.01345	0.19815	0.41104			3487.73	-0.00282	-0.01015	0.10579			3487.73	-0.00282	0.00219	0.105
	3487.83	0.00898	0.19233	0.39259			3487.83	0.0148	0.1972	0.39959			3487.83	-0.000438785	-0.01006	0.10619			3487.83	-0.000438785	0.00386	0.1063
	3487.93	0.00317	0.19684	0.3932			3487.93	0.00463	0.20056	0.40314			3487.93	-0.0019	-0.00615	0.10614			3487.93	-0.0019	0.00791	0.10744
	3488.03	0.00759	0.20962	0.39212			3488.03	0.00395	0.19325	0.41296			3488.03	-0.00323	-0.00666	0.10617			3488.03	-0.00323	0.0053	0.10853
	3488.12	0.01294	0.20506	0.39608			3488.12	0.00434	0.17658	0.40839			3488.12	-0.00213	-0.00426	0.10638			3488.12	-0.00213	-0.00217	0.10995
	3488.22	0.00759	0.20182	0.39659			3488.22	0.00852	0.18084	0.39779			3488.22	0.00191	0.00405	0.10733			3488.22	0.00191	-0.00111	0.11146
	3488.32	0.0044	0.20089	0.39435			3488.32	0.00971	0.19592	0.38963			3488.32	0.00322	0.00409	0.10836			3488.32	0.00322	0.00426	0.11301
	3488.42	0.00916	0.19813	0.38982			3488.42	0.00165	0.19453	0.39488			3488.42	-0.00252	-0.00097196	0.1087			3488.42	-0.00252	0.00635	0.11484
	3488.52	0.00726	0.20166	0.38673			3488.52	-0.000265481	0.19073	0.4099			3488.52	-0.00936	-0.00267	0.10908			3488.52	-0.00936	0.00438	0.11753
	3488.61	0.00136	0.20678	0.39044			3488.61	0.00393	0.20774	0.41208			3488.61	-0.00847	-0.0026	0.11028			3488.61	-0.00847	0.00132	0.12213
	3488.71	-0.001	0.20726	0.39766			3488.71	0.00823	0.21851	0.4097			3488.71	-0.00591	0.00277	0.1127			3488.71	-0.00591	0.000772178	0.12889
	3488.81	-0.000803442	0.19533	0.40548			3488.81	0.01357	0.21451	0.40724			3488.81	-0.00663	0.00747	0.11614			3488.81	-0.00663	-0.000671988	0.13635
	3488.91	0.00171	0.18296	0.40765			3488.91	0.00994	0.21791	0.39823			3488.91	-0.0046	0.00706	0.11978			3488.91	-0.0046	-0.00167	0.14366
	3489	6.61232e-05	0.18684	0.41117			3489	-0.00293	0.20971	0.39535			3489	-0.00336	0.00523	0.1241			3489	-0.00336	-0.000787233	0.15103
	3489.1	-0.00599	0.19536	0.41582			3489.1	-0.01329	0.19518	0.40008			3489.1	-0.00419	0.00149	0.12961			3489.1	-0.00419	0.000521934	0.15875
	3489.2	-0.0096	0.2023	0.4078			3489.2	-0.0121	0.20091	0.40426			3489.2	-0.00177	-0.00201	0.13618			3489.2	-0.00177	0.000978781	0.16677
	3489.3	-0.01183	0.20603	0.40209			3489.3	-0.00652	0.20412	0.40679			3489.3	0.00101	-0.00297	0.14455			3489.3	0.00101	-0.000966047	0.17305
	3489.39	-0.01006	0.20503	0.40679			3489.39	-0.00298	0.20034	0.40688			3489.39	0.00268	-0.0034	0.15367			3489.39	0.00268	-0.00102	0.17556
	3489.49	-0.0034	0.21282	0.40712			3489.49	0.000259602	0.2009	0.41172			3489.49	0.00512	-0.000387651	0.16154			3489.49	0.00512	-0.00102	0.17437
	3489.59	-0.00168	0.22068	0.39968			3489.59	-0.00486	0.19818	0.42194			3489.59	0.005	0.00661	0.16738			3489.59	0.005	-0.0019	0.16963
	3489.69	-0.00227	0.21311	0.39212			3489.69	-0.00594	0.19953	0.41953			3489.69	0.0014	0.0097	0.17099			3489.69	0.0014	-0.000105702	0.1614
	3489.79	-0.00288	0.19678	0.39551			3489.79	0.00669	0.20694	0.41801			3489.79	-0.000200955	0.00943	0.1725			3489.79	-0.000200955	0.000702234	0.15043
	3489.88	-0.00471	0.18541	0.40126			3489.88	0.01523	0.21631	0.42935			3489.88	0.00263	0.00733	0.17103			3489.88	0.00263	-0.000653605	0.13795
	3489.98	0.00134	0.18305	0.40048			3489.98	0.01432	0.22148	0.43226			3489.98	0.00305	0.00159	0.16521			3489.98	0.00305	0.000866323	0.12512
	3490.08	0.00732	0.18663	0.40392			3490.08	0.01008	0.21607	0.42566			3490.08	-0.000611432	-0.0025	0.1556			3490.08	-0.000611432	0.00318	0.1135
	3490.18	0.00239	0.19287	0.41129			3490.18	0.00141	0.20733	0.41645			3490.18	-0.00381	0.000699375	0.14457			3490.18	-0.00381	-4.88344e-05	0.10517
	3490.27	0.00244	0.19702	0.42551			3490.27	-0.0085	0.2041	0.41125			3490.27	-0.00546	0.00611	0.13336			3490.27	-0.00546	-0.00403	0.10033
	3490.37	0.00613	0.19707	0.43159			3490.37	-0.00624	0.20889	0.42118			3490.37	-0.00367	0.00552	0.12242			3490.37	-0.00367	-0.00339	0.09831
	3490.47	0.00673	0.20116	0.42086			3490.47	0.00541	0.21307	0.43137			3490.47	-0.00106	0.00328	0.11222			3490.47	-0.00106	3.56137e-05	0.09918
	3490.57	0.01338	0.20969	0.42476			3490.57	0.00804	0.20671	0.4255			3490.57	-0.00209	0.00112	0.1044			3490.57	-0.00209	0.00272	0.10196
	3490.66	0.01248	0.2114	0.43381			3490.66	0.00556	0.20285	0.4137			3490.66	-0.00332	-0.00344	0.1001			3490.66	-0.00332	0.00247	0.10522
	3490.76	0.00664	0.20932	0.42717			3490.76	0.00793	0.21207	0.41606			3490.76	-0.00224	-0.00129	0.09812			3490.76	-0.00224	0.00182	0.10762
	3490.86	0.00945	0.20794	0.42417			3490.86	0.01011	0.21713	0.43899			3490.86	-0.00184	0.00463	0.09856			3490.86	-0.00184	0.000871699	0.10836
	3490.96	0.01263	0.21157	0.42685			3490.96	0.01814	0.21976	0.45266			3490.96	-0.000831402	0.00299	0.10112			3490.96	-0.000831402	-3.27275e-05	0.10685
	3491.05	0.01871	0.22101	0.43591			3491.05	0.03027	0.22895	0.44911			3491.05	0.00046145	0.00156	0.1044			3491.05	0.00046145	0.000881082	0.10209
	3491.15	0.02625	0.22857	0.45547			3491.15	0.02841	0.23338	0.45347			3491.15	0.000411921	0.000207318	0.10723			3491.15	0.000411921	0.00181	0.09516
	3491.25	0.03039	0.22647	0.47855			3491.25	0.01883	0.2304	0.46437			3491.25	-0.00126	-0.00811	0.10832			3491.25	-0.00126	0.00144	0.08654
	3491.35	0.03332	0.21515	0.49764			3491.35	0.02011	0.2202	0.48222			3491.35	-0.00253	-0.0118	0.10665			3491.35	-0.00253	0.000381524	0.07545
	3491.45	0.03099	0.21074	0.501			3491.45	0.03339	0.21616	0.50039			3491.45	-0.000124787	-0.00851	0.1011			3491.45	-0.000124787	-0.00104	0.06385
	3491.54	0.02299	0.20954	0.49935			3491.54	0.03533	0.2253	0.50085			3491.54	-0.000237652	-0.0048	0.0923			3491.54	-0.000237652	-0.00464	0.05388
	3491.64	0.01503	0.21281	0.49853			3491.64	0.02135	0.22631	0.50113			3491.64	-0.00345	-0.00305	0.08219			3491.64	-0.00345	-0.00528	0.04553
	3491.74	0.01551	0.22671	0.49017			3491.74	0.01635	0.22106	0.5084			3491.74	-0.00459	-0.00593	0.07183			3491.74	-0.00459	0.000485888	0.0392
	3491.84	0.0268	0.226	0.48086			3491.84	0.02008	0.22548	0.50285			3491.84	-0.00356	-0.00551	0.06178			3491.84	-0.00356	0.00411	0.03622
	3491.93	0.04411	0.21811	0.48531			3491.93	0.02136	0.23008	0.4909			3491.93	-0.00116	-0.0024	0.05278			3491.93	-0.00116	0.0013	0.03626
	3492.03	0.04848	0.22362	0.48735			3492.03	0.01034	0.22141	0.48084			3492.03	0.00149	-0.00515	0.04562			3492.03	0.00149	-0.00614	0.03846
	3492.13	0.03209	0.22328	0.46484			3492.13	-0.00146	0.20934	0.4662			3492.13	0.00106	-0.00367	0.0402			3492.13	0.00106	-0.0091	0.04272
	3492.23	0.01634	0.21084	0.44152			3492.23	-0.000717544	0.21076	0.45383			3492.23	0.000165684	0.00431	0.03696			3492.23	0.000165684	-0.00482	0.04803
	3492.32	0.01158	0.20527	0.42794			3492.32	-0.00289	0.21671	0.43983			3492.32	0.000190361	0.00549	0.03698			3492.32	0.000190361	-0.00236	0.05267
	3492.42	0.00853	0.20634	0.42067			3492.42	-0.00751	0.20375	0.41737			3492.42	-0.00202	-0.00129	0.03983			3492.42	-0.00202	-0.00069821	0.05647
	3492.52	0.00383	0.19886	0.41472			3492.52	-0.00745	0.18824	0.39728			3492.52	-0.00143	-0.00607	0.04459			3492.52	-0.00143	0.00095739	0.0603
	3492.62	-0.00197	0.17987	0.3906			3492.62	-0.00461	0.17942	0.37538			3492.62	0.00122	-0.00508	0.05046			3492.62	0.00122	-0.000176958	0.06407
	3492.71	-0.01475	0.16944	0.36178			3492.71	-0.00871	0.16766	0.35291			3492.71	-3.65414e-05	-0.0098	0.05659			3492.71	-3.65414e-05	-0.000365155	0.06766
	3492.81	-0.02889	0.17471	0.34514			3492.81	-0.01851	0.17409	0.34371			3492.81	-0.00306	-0.017	0.06263			3492.81	-0.00306	0.00203	0.07061
	3492.91	-0.03403	0.17565	0.33123			3492.91	-0.01801	0.18199	0.3401			3492.91	-0.00312	-0.01099	0.06777			3492.91	-0.00312	0.00217	0.07305
	3493.01	-0.02994	0.16492	0.32327			3493.01	-0.01329	0.18352	0.32756			3493.01	0.00149	-0.0017	0.07149			3493.01	0.00149	0.0019	0.07569
	3493.11	-0.02003	0.15546	0.32358			3493.11	-0.0222	0.18958	0.31203			3493.11	0.0054	0.000791766	0.07427			3493.11	0.0054	0.00562	0.07802
	3493.2	-0.01167	0.16355	0.3187			3493.2	-0.0367	0.18132	0.3019			3493.2	0.00386	0.00174	0.07655			3493.2	0.00386	0.00651	0.0801
	3493.3	-0.01859	0.17575	0.30978			3493.3	-0.03667	0.16633	0.29752			3493.3	0.00137	0.00309	0.07844			3493.3	0.00137	0.00182	0.08245
	3493.4	-0.03341	0.17213	0.31079			3493.4	-0.03554	0.16253	0.30121			3493.4	-0.00228	0.0011	0.07936			3493.4	-0.00228	-0.00121	0.08454
	3493.5	-0.03362	0.16783	0.31039			3493.5	-0.03998	0.17666	0.30692			3493.5	-0.00764	-0.0034	0.08053			3493.5	-0.00764	5.08265e-05	0.08606
	3493.59	-0.02747	0.17126	0.30346			3493.59	-0.03365	0.19098	0.30648			3493.59	-0.00945	-0.0027	0.08288			3493.59	-0.00945	0.00149	0.08741
	3493.69	-0.02888	0.16752	0.31026			3493.69	-0.02416	0.1842	0.3021			3493.69	-0.00468	0.00309	0.08507			3493.69	-0.00468	0.0008905	0.08869
	3493.79	-0.03228	0.16752	0.32567			3493.79	-0.02135	0.16873	0.30923			3493.79	0.00151	0.00513	0.08668			3493.79	0.00151	0.00181	0.0894
	3493.89	-0.02768	0.18502	0.33242			3493.89	-0.02123	0.16926	0.3189			3493.89	0.00221	-0.00237	0.08782			3493.89	0.00221	0.00495	0.09004
	3493.98	-0.01713	0.19242	0.33455			3493.98	-0.01742	0.18475	0.32678			3493.98	-0.00325	-0.00738	0.08901			3493.98	-0.00325	0.00438	0.09147
	3494.08	-0.01248	0.18572	0.34325			3494.08	-0.00563	0.19353	0.3512			3494.08	-0.00839	-0.00521	0.09059			3494.08	-0.00839	0.00182	0.0931
	3494.18	-0.0034	0.18412	0.35439			3494.18	-0.000138391	0.19308	0.37081			3494.18	-0.00546	-0.00335	0.09175			3494.18	-0.00546	0.00282	0.09391
	3494.28	0.00623	0.18837	0.3649			3494.28	-0.00714	0.19057	0.36891			3494.28	-0.00132	0.000316083	0.09221			3494.28	-0.00132	0.00208	0.09377
	3494.38	-0.00165	0.19145	0.37735			3494.38	-0.00853	0.18941	0.37124			3494.38	-0.00334	0.00152	0.09265			3494.38	-0.00334	-0.000496461	0.09371
	3494.47	-0.00577	0.19013	0.38741			3494.47	-0.00253	0.18857	0.37452			3494.47	-0.00529	0.0012	0.09308			3494.47	-0.00529	0.00287	0.09453
	3494.57	0.00216	0.19558	0.39011			3494.57	0.00535	0.19013	0.369			3494.57	-0.00317	0.00148	0.09348			3494.57	-0.00317	0.00747	0.09532
	3494.67	0.00118	0.2	0.39189			3494.67	0.0054	0.19522	0.37723			3494.67	-0.00232	-0.00232	0.09496			3494.67	-0.00232	0.00694	0.09572
	3494.77	-0.00291	0.19971	0.39281			3494.77	-0.00456	0.19292	0.38316			3494.77	-0.000781769	-0.00288	0.09706			3494.77	-0.000781769	0.00554	0.09674
	3494.86	-0.000807901	0.19765	0.38768			3494.86	-0.0077	0.18423	0.38314			3494.86	0.00155	0.000584687	0.09795			3494.86	0.00155	0.00533	0.09765
	3494.96	-0.00186	0.19006	0.38636			3494.96	-0.00208	0.18003	0.38668			3494.96	0.00125	0.00249	0.09762			3494.96	0.00125	0.00117	0.09762
	3495.06	-0.00354	0.19125	0.39495			3495.06	0.00228	0.1801	0.38484			3495.06	0.00147	0.00228	0.09708			3495.06	0.00147	-0.00352	0.09718
	3495.16	-0.00208	0.20483	0.39882			3495.16	-0.00395	0.19051	0.39208			3495.16	0.000367839	0.00273	0.09639			3495.16	0.000367839	-0.00234	0.09684
	3495.25	-0.0039	0.2131	0.38985			3495.25	-0.00796	0.20766	0.39956			3495.25	-0.00138	0.00307	0.09597			3495.25	-0.00138	-0.00113	0.09669
	3495.35	-0.005	0.20632	0.39008			3495.35	-0.00508	0.20431	0.3974			3495.35	-0.0015	-0.00298	0.09644			3495.35	-0.0015	-0.00182	0.09644
	3495.45	0.00219	0.20208	0.39546			3495.45	-0.00531	0.19008	0.39594			3495.45	-0.000943082	-0.00845	0.09699			3495.45	-0.000943082	-0.00037016	0.09725
	3495.55	0.00352	0.2088	0.39736			3495.55	-0.00728	0.18385	0.3988			3495.55	-0.00115	-0.00452	0.0968			3495.55	-0.00115	-0.000141388	0.09902
	3495.64	-0.00586	0.21253	0.40318			3495.64	-0.01257	0.18182	0.40099			3495.64	-0.00256	0.00322	0.09675			3495.64	-0.00256	-0.0017	0.09949
	3495.74	-0.00943	0.21252	0.4016			3495.74	-0.00649	0.18571	0.40073			3495.74	-0.00278	0.00702	0.09788			3495.74	-0.00278	-0.00145	0.0995
	3495.84	-0.00642	0.21323	0.39469			3495.84	0.00246	0.19374	0.39761			3495.84	-0.00307	0.00541	0.09992			3495.84	-0.00307	-0.00152	0.10054
	3495.94	-0.00792	0.20787	0.39574			3495.94	-0.000768826	0.20075	0.38868			3495.94	-0.00191	0.00311	0.10125			3495.94	-0.00191	-0.00275	0.10223
	3496.04	-0.00908	0.20235	0.40718			3496.04	-0.00214	0.20988	0.38681			3496.04	0.0036	0.00804	0.10166			3496.04	0.0036	-0.00276	0.10365
	3496.13	-0.00614	0.20518	0.41343			3496.13	-0.00235	0.21664	0.39426			3496.13	0.00778	0.01124	0.10315			3496.13	0.00778	-0.000264565	0.10397
	3496.23	-0.00721	0.20506	0.40863			3496.23	-0.00562	0.21321	0.39926			3496.23	0.00518	0.00409	0.10508			3496.23	0.00518	0.00107	0.10407
	3496.33	-0.00798	0.19474	0.40459			3496.33	-0.00962	0.21711	0.39524			3496.33	-0.0007398	0.00239	0.10605			3496.33	-0.0007398	0.000656747	0.10384
	3496.43	-0.00393	0.19383	0.40424			3496.43	0.00029249	0.22807	0.39155			3496.43	-0.0032	0.00661	0.10628			3496.43	-0.0032	0.000271748	0.1028
	3496.52	0.00144	0.20313	0.40273			3496.52	0.00768	0.22357	0.38861			3496.52	-0.00412	0.00348	0.10642			3496.52	-0.00412	-0.000570005	0.10229
	3496.62	-0.0024	0.19796	0.40037			3496.62	-0.00282	0.20456	0.39077			3496.62	-0.00724	0.000535774	0.10649			3496.62	-0.00724	0.000574772	0.10219
	3496.72	-0.01079	0.18867	0.40055			3496.72	-0.000641178	0.19294	0.40293			3496.72	-0.00557	0.00459	0.10544			3496.72	-0.00557	0.00308	0.10176
	3496.82	-0.00932	0.19522	0.39997			3496.82	0.00984	0.19764	0.40003			3496.82	0.00199	0.00378	0.10404			3496.82	0.00199	0.00461	0.10101
	3496.91	-0.0067	0.20345	0.40043			3496.91	0.01195	0.19741	0.39191			3496.91	0.00651	-0.00497	0.10278			3496.91	0.00651	0.00489	0.10059
	3497.01	-0.00863	0.20098	0.40532			3497.01	0.00493	0.19017	0.3929			3497.01	0.00756	-0.00582	0.10042			3497.01	0.00756	0.00448	0.10143
	3497.11	-0.00687	0.20061	0.40782			3497.11	-0.00598	0.19265	0.39763			3497.11	0.0055	0.00103	0.09803			3497.11	0.0055	0.00162	0.1028
	3497.21	-0.00206	0.20202	0.39921			3497.21	-0.00693	0.19664	0.40857			3497.21	-0.00029287	0.00618	0.0971			3497.21	-0.00029287	2.45351e-05	0.10368
	3497.3	-0.0034	0.20197	0.38455			3497.3	-0.00276	0.19595	0.40955			3497.3	-0.00486	0.00587	0.09723			3497.3	-0.00486	0.00366	0.10468
	3497.4	-0.00816	0.19811	0.37899			3497.4	-0.000766596	0.1908	0.39955			3497.4	-0.00704	-0.000511815	0.09809			3497.4	-0.00704	0.00579	0.10617
	3497.5	-0.00525	0.19111	0.38697			3497.5	0.000188811	0.18852	0.395			3497.5	-0.00855	-0.00208	0.09932			3497.5	-0.00855	0.00269	0.10762
	3497.6	-0.000795638	0.19641	0.39215			3497.6	-0.00376	0.19659	0.39549			3497.6	-0.00858	0.00243	0.10048			3497.6	-0.00858	5.9838e-05	0.10918
	3497.7	-0.00325	0.20612	0.38942			3497.7	-0.00805	0.19706	0.3933			3497.7	-0.00761	0.0047	0.10168			3497.7	-0.00761	-0.000540322	0.11092
	3497.79	-0.00471	0.20646	0.40029			3497.79	-0.00825	0.18828	0.38846			3497.79	-0.00502	0.00447	0.10387			3497.79	-0.00502	-0.00201	0.11219
	3497.89	0.0067	0.20645	0.41371			3497.89	-0.00538	0.1929	0.39419			3497.89	-0.00109	0.00499	0.1073			3497.89	-0.00109	0.00057029	0.11316
	3497.99	0.02264	0.20503	0.40606			3497.99	0.00348	0.20133	0.40943			3497.99	0.00117	0.00389	0.11002			3497.99	0.00117	0.00194	0.11399
	3498.09	0.01786	0.19669	0.39902			3498.09	0.01043	0.19738	0.40505			3498.09	0.00183	-0.0014	0.11124			3498.09	0.00183	-0.0016	0.1143
	3498.18	0.00194	0.18846	0.39574			3498.18	0.00396	0.19551	0.38973			3498.18	-0.00066211	-0.00167	0.11241			3498.18	-0.00066211	-0.00149	0.11466
	3498.28	-0.00375	0.19298	0.38573			3498.28	0.00217	0.20152	0.39762			3498.28	-0.00225	0.00306	0.11348			3498.28	-0.00225	0.000939402	0.11532
	3498.38	-0.00225	0.20594	0.38666			3498.38	0.00593	0.21147	0.40447			3498.38	0.000365284	0.00288	0.11429			3498.38	0.000365284	0.00339	0.11585
	3498.48	0.00228	0.20152	0.39557			3498.48	-0.00886	0.21393	0.39249			3498.48	0.00184	0.00141	0.11538			3498.48	0.00184	0.0015	0.11673
	3498.57	0.00806	0.18436	0.40217			3498.57	-0.01773	0.20503	0.38532			3498.57	0.00192	0.000246546	0.11564			3498.57	0.00192	-0.00356	0.11823
	3498.67	0.01287	0.18647	0.40478			3498.67	-0.01308	0.1957	0.38739			3498.67	-1.52784e-05	0.000409589	0.11569			3498.67	-1.52784e-05	-0.000107363	0.12002
	3498.77	0.01326	0.19906	0.4013			3498.77	-0.01027	0.20163	0.38753			3498.77	-0.00355	0.00358	0.1164			3498.77	-0.00355	0.0055	0.1218
	3498.87	0.00609	0.19489	0.39727			3498.87	0.00424	0.20935	0.38961			3498.87	-0.00247	0.00349	0.11636			3498.87	-0.00247	0.00182	0.12403
	3498.96	-0.00256	0.19515	0.39659			3498.96	0.01637	0.19924	0.39542			3498.96	0.00223	-0.00151	0.11622			3498.96	0.00223	-0.00405	0.12794
	3499.06	-0.00148	0.21007	0.39777			3499.06	0.00758	0.18684	0.39398			3499.06	0.0053	-0.00692	0.11701			3499.06	0.0053	-0.00526	0.13403
	3499.16	0.00262	0.22062	0.40302			3499.16	0.00308	0.17633	0.38542			3499.16	0.0043	-0.00599	0.11819			3499.16	0.0043	-0.00291	0.14147
	3499.26	-0.000783933	0.20781	0.4172			3499.26	0.01236	0.17544	0.38593			3499.26	0.00195	-0.000452102	0.12099			3499.26	0.00195	0.00145	0.14924
	3499.36	-0.0049	0.18218	0.42362			3499.36	0.01473	0.18655	0.3987			3499.36	0.00137	0.00125	0.12626			3499.36	0.00137	0.00163	0.15753
	3499.45	-0.00775	0.18647	0.41205			3499.45	0.00326	0.19639	0.40181			3499.45	0.00249	0.00031253	0.13217			3499.45	0.00249	-0.000936504	0.16559
	3499.55	-0.01307	0.20811	0.39907			3499.55	-0.00663	0.20453	0.39748			3499.55	0.0045	0.00178	0.13858			3499.55	0.0045	4.51943e-05	0.17203
	3499.65	-0.01297	0.2109	0.39875			3499.65	-0.00612	0.20895	0.396			3499.65	0.00443	0.00205	0.14666			3499.65	0.00443	0.0005034	0.17623
	3499.75	-0.00718	0.20636	0.40532			3499.75	-0.00295	0.20507	0.39064			3499.75	0.00536	-0.00321	0.15575			3499.75	0.00536	0.000373941	0.17702
	3499.84	-0.00781	0.20923	0.40522			3499.84	0.00383	0.20485	0.3858			3499.84	0.00888	-0.00392	0.16485			3499.84	0.00888	0.00199	0.17463
	3499.94	-0.00412	0.21474	0.39991			3499.94	0.01141	0.2087	0.38641			3499.94	0.01223	0.00563	0.17195			3499.94	0.01223	0.00249	0.16967
	3500.04	0.00473	0.21293	0.39407			3500.04	0.01081	0.19793	0.38987			3500.04	0.01279	0.01396	0.17583			3500.04	0.01279	0.00237	0.16107
	3500.14	-0.000116151	0.20055	0.39495			3500.14	0.00297	0.18451	0.39625			3500.14	0.01033	0.01421	0.17695			3500.14	0.01033	0.00124	0.14841
	3500.23	-0.00726	0.19498	0.39558			3500.23	0.00219	0.1831	0.40302			3500.23	0.0059	0.00716	0.17406			3500.23	0.0059	-0.00203	0.13358
	3500.33	-0.00611	0.19552	0.38925			3500.33	0.00226	0.17984	0.40478			3500.33	-0.00277	0.00144	0.16624			3500.33	-0.00277	-0.00104	0.11869
	3500.43	-0.00471	0.19225	0.389			3500.43	-0.00365	0.18238	0.40111			3500.43	-0.00927	0.00319	0.15467			3500.43	-0.00927	0.00375	0.10522
	3500.53	-0.00342	0.19485	0.39274			3500.53	-0.00416	0.19635	0.39701			3500.53	-0.00718	0.00473	0.1408			3500.53	-0.00718	0.00314	0.09524
	3500.62	0.00292	0.19634	0.39821			3500.62	-0.00431	0.20716	0.39719			3500.62	-0.0019	0.000819358	0.126			3500.62	-0.0019	-0.00197	0.08964
	3500.72	0.01129	0.18973	0.40109			3500.72	0.00082482	0.20964	0.39913			3500.72	-0.000408952	-0.0022	0.1116			3500.72	-0.000408952	-0.00448	0.08788
	3500.82	0.00898	0.18213	0.39731			3500.82	0.00935	0.20859	0.40094			3500.82	-0.00312	0.00225	0.09934			3500.82	-0.00312	-0.00179	0.08982
	3500.92	0.00036211	0.18394	0.39511			3500.92	0.00761	0.20979	0.40427			3500.92	-0.00499	0.00213	0.09066			3500.92	-0.00499	0.000301535	0.09518
	3501.02	0.0048	0.19489	0.39798			3501.02	-0.00157	0.20592	0.40111			3501.02	-0.00477	-0.00369	0.08613			3501.02	-0.00477	-5.77298e-05	0.10292
	3501.11	0.01139	0.19946	0.40159			3501.11	-0.01065	0.19662	0.39446			3501.11	-0.00378	-0.00537	0.08612			3501.11	-0.00378	0.00146	0.11149
	3501.21	0.00696	0.20024	0.40428			3501.21	-0.01254	0.18859	0.39351			3501.21	-2.38138e-05	-0.00778	0.09003			3501.21	-2.38138e-05	0.00293	0.11881
	3501.31	-0.00179	0.20263	0.40161			3501.31	-0.00643	0.18734	0.39537			3501.31	0.00509	-0.00324	0.09701			3501.31	0.00509	0.00207	0.12312
	3501.41	-0.01248	0.20832	0.39731			3501.41	0.000610773	0.19266	0.3966			3501.41	0.00661	0.00512	0.10556			3501.41	0.00661	-0.000747216	0.12463
	3501.5	-0.0124	0.2102	0.4027			3501.5	0.00328	0.20366	0.38872			3501.5	0.0063	0.0024	0.11268			3501.5	0.0063	-0.0013	0.12375
	3501.6	-0.00721	0.19977	0.39917			3501.6	0.00311	0.20958	0.38682			3501.6	0.00793	-0.0039	0.1175			3501.6	0.00793	-0.00112	0.12069
	3501.7	-0.01057	0.19305	0.39751			3501.7	0.00072783	0.20835	0.40017			3501.7	0.0061	-0.00765	0.12061			3501.7	0.0061	-0.00325	0.11625
	3501.8	-0.00384	0.19602	0.40706			3501.8	0.00382	0.21025	0.40478			3501.8	-0.000202976	-0.0081	0.12119			3501.8	-0.000202976	-0.000115422	0.11084
	3501.89	0.0066	0.20506	0.40727			3501.89	0.01075	0.19995	0.39704			3501.89	-0.00203	-0.0046	0.11939			3501.89	-0.00203	0.00427	0.10637
	3501.99	0.00691	0.20829	0.40917			3501.99	0.0058	0.19258	0.39444			3501.99	-0.000614788	-0.000265299	0.11659			3501.99	-0.000614788	0.00257	0.10434
	3502.09	0.01028	0.2028	0.4074			3502.09	0.00246	0.20479	0.39601			3502.09	-0.0018	0.00375	0.11364			3502.09	-0.0018	0.00279	0.10353
	3502.19	0.00181	0.20773	0.39413			3502.19	0.00968	0.21155	0.39236			3502.19	-0.0016	0.00305	0.11058			3502.19	-0.0016	0.00387	0.10253
	3502.29	-0.01484	0.20749	0.3933			3502.29	0.00667	0.20458	0.39007			3502.29	0.000805049	-0.0011	0.10738			3502.29	0.000805049	0.0022	0.10156
	3502.38	-0.0108	0.19948	0.40841			3502.38	-0.00231	0.19727	0.3976			3502.38	0.00206	-2.49144e-05	0.10445			3502.38	0.00206	0.00176	0.10046
	3502.48	0.00824	0.20378	0.42044			3502.48	0.00169	0.1958	0.41309			3502.48	0.00103	0.00421	0.10258			3502.48	0.00103	0.000788215	0.09793
	3502.58	0.01525	0.20254	0.42491			3502.58	0.00979	0.19646	0.41867			3502.58	-0.000743992	0.00918	0.10172			3502.58	-0.000743992	-0.00166	0.094
	3502.68	-0.00236	0.19844	0.42841			3502.68	0.00585	0.19863	0.41186			3502.68	-0.00157	0.01438	0.10193			3502.68	-0.00157	-0.00505	0.0899
	3502.77	-0.0135	0.20832	0.4203			3502.77	0.00061133	0.20355	0.40923			3502.77	-0.00239	0.01214	0.10221			3502.77	-0.00239	-0.00956	0.0869
	3502.87	-0.00522	0.20927	0.39615			3502.87	-0.00192	0.20549	0.40593			3502.87	-0.00261	0.00323	0.10075			3502.87	-0.00261	-0.013	0.0855
	3502.97	-0.00653	0.20039	0.38839			3502.97	-0.00739	0.20624	0.40245			3502.97	-0.00117	-0.000703914	0.09834			3502.97	-0.00117	-0.00903	0.08632
	3503.07	-0.01015	0.19831	0.40062			3503.07	-0.00298	0.21577	0.40743			3503.07	0.000137151	0.00347	0.09576			3503.07	0.000137151	3.7286e-05	0.08929
	3503.16	9.84532e-05	0.20206	0.41041			3503.16	-0.00113	0.21542	0.41117			3503.16	1.73419e-05	0.00789	0.0926			3503.16	1.73419e-05	0.00344	0.09295
	3503.26	0.00208	0.20884	0.41413			3503.26	-0.00974	0.2034	0.40989			3503.26	-0.000210129	0.00802	0.08968			3503.26	-0.000210129	0.00202	0.09716
	3503.36	0.00286	0.20623	0.41083			3503.36	-0.00427	0.20752	0.4087			3503.36	-0.00249	0.00489	0.08962			3503.36	-0.00249	0.000638306	0.10179
	3503.46	0.00765	0.20132	0.40311			3503.46	0.00738	0.20982	0.40186			3503.46	-0.00432	0.00198	0.09245			3503.46	-0.00432	-0.00162	0.10547
	3503.55	-0.000751603	0.20434	0.40012			3503.55	0.0027	0.19685	0.39327			3503.55	-0.00185	0.00101	0.09657			3503.55	-0.00185	-0.000793806	0.10747
	3503.65	-0.00844	0.20273	0.40443			3503.65	-0.00302	0.19092	0.39485			3503.65	0.00236	-0.000451615	0.10202			3503.65	0.00236	0.0011	0.10721
	3503.75	-0.00969	0.19857	0.41251			3503.75	0.00223	0.19369	0.40333			3503.75	0.00573	-0.00212	0.107			3503.75	0.00573	-0.00336	0.10393
	3503.85	-0.00359	0.20099	0.41685			3503.85	0.00262	0.2024	0.40739			3503.85	0.00263	0.000487418	0.10993			3503.85	0.00263	-0.00631	0.0974
	3503.95	0.00775	0.20022	0.41139			3503.95	-0.00334	0.20325	0.39746			3503.95	-0.00313	0.00131	0.11082			3503.95	-0.00313	-0.00264	0.08807
	3504.04	0.00494	0.19939	0.40573			3504.04	-0.00255	0.19192	0.39624			3504.04	-0.00208	-0.00302	0.10883			3504.04	-0.00208	-0.000322861	0.07709
	3504.14	-0.00277	0.2049	0.40309			3504.14	0.000353805	0.18764	0.41817			3504.14	0.00158	-0.00612	0.10321			3504.14	0.00158	-0.00355	0.06528
	3504.24	0.00106	0.20663	0.40332			3504.24	-0.00326	0.19215	0.42625			3504.24	0.00242	-0.00949	0.09416			3504.24	0.00242	-0.00388	0.05344
	3504.34	0.00435	0.20399	0.40772			3504.34	-0.01487	0.19807	0.4112			3504.34	0.000920201	-0.00604	0.08261			3504.34	0.000920201	-0.000474362	0.04332
	3504.43	0.0039	0.19922	0.40994			3504.43	-0.0157	0.19736	0.40033			3504.43	0.000763486	0.00258	0.07012			3504.43	0.000763486	-0.000949475	0.03604
	3504.53	0.00911	0.18976	0.41276			3504.53	0.00544	0.19733	0.39486			3504.53	0.00114	0.00214	0.0587			3504.53	0.00114	-0.00222	0.03137
	3504.63	0.01296	0.18635	0.4121			3504.63	0.00845	0.20646	0.39453			3504.63	-0.00060407	-0.000530419	0.04919			3504.63	-0.00060407	-0.00199	0.0297
	3504.73	0.00707	0.19581	0.40119			3504.73	-0.00366	0.21511	0.40372			3504.73	-0.00452	-0.00175	0.04046			3504.73	-0.00452	-0.000830723	0.03164
	3504.82	-0.000165761	0.19585	0.39751			3504.82	-0.00157	0.21818	0.40916			3504.82	-0.00825	-0.00501	0.03348			3504.82	-0.00825	-0.000173114	0.0366
	3504.92	-0.01013	0.19411	0.3991			3504.92	-0.00235	0.21757	0.40638			3504.92	-0.00619	-0.00666	0.03007			3504.92	-0.00619	-0.00227	0.04326
	3505.02	-0.01799	0.20095	0.39588			3505.02	-0.00885	0.21303	0.40589			3505.02	-0.0031	-0.00325	0.02962			3505.02	-0.0031	-0.00226	0.05017
	3505.12	-0.0095	0.20333	0.40107			3505.12	-0.00753	0.20881	0.40709			3505.12	-0.000893623	0.00177	0.03188			3505.12	-0.000893623	-0.000754497	0.05632
	3505.21	0.00257	0.20719	0.40524			3505.21	0.00325	0.20419	0.40434			3505.21	0.00249	0.000916975	0.03626			3505.21	0.00249	-0.00133	0.06151
	3505.31	0.0021	0.20295	0.40319			3505.31	0.01156	0.19738	0.39841			3505.31	0.00182	-0.00366	0.04237			3505.31	0.00182	-0.000677086	0.06624
	3505.41	-0.00122	0.1912	0.40418			3505.41	0.01601	0.19591	0.39686			3505.41	-0.000316839	-0.00289	0.04984			3505.41	-0.000316839	-0.00122	0.07082
	3505.51	-0.00329	0.2013	0.40813			3505.51	0.01971	0.20401	0.40291			3505.51	0.000984594	0.00184	0.05666			3505.51	0.000984594	-0.00295	0.07522
	3505.61	-0.00793	0.22174	0.41549			3505.61	0.01602	0.21076	0.40309			3505.61	0.00107	-0.000390299	0.06341			3505.61	0.00107	-0.004	0.07856
	3505.7	-0.00929	0.22225	0.41353			3505.7	0.00475	0.20268	0.40145			3505.7	-0.000821926	-0.00311	0.06996			3505.7	-0.000821926	-0.00438	0.07981
	3505.8	-0.00193	0.21249	0.39835			3505.8	-0.00628	0.19365	0.40582			3505.8	-0.00154	0.00141	0.0747			3505.8	-0.00154	-0.00206	0.07987
	3505.9	0.00657	0.20382	0.3917			3505.9	-0.00581	0.19623	0.41092			3505.9	-0.00274	0.0044	0.07824			3505.9	-0.00274	0.000900522	0.08026
	3506	0.00257	0.19631	0.39736			3506	0.00587	0.20386	0.40897			3506	-0.00285	0.00745	0.08061			3506	-0.00285	0.00193	0.0818
	3506.09	-0.00543	0.19152	0.40115			3506.09	0.0143	0.20807	0.40735			3506.09	-0.00197	0.00998	0.083			3506.09	-0.00197	-0.00135	0.08432
	3506.19	-0.00613	0.18638	0.40176			3506.19	0.01282	0.20104	0.41071			3506.19	-0.000634344	0.00357	0.08549			3506.19	-0.000634344	-0.00538	0.08603
	3506.29	-0.00273	0.18342	0.40104			3506.29	0.00302	0.19813	0.4062			3506.29	0.00254	-0.00255	0.08708			3506.29	0.00254	-0.00467	0.08677
	3506.39	-0.00785	0.1903	0.3971			3506.39	-0.01042	0.20511	0.40838			3506.39	0.00501	-0.00346	0.08811			3506.39	0.00501	-0.000419909	0.0887
	3506.48	-0.01599	0.20203	0.39596			3506.48	-0.01293	0.20165	0.40836			3506.48	0.00454	-0.0018	0.08851			3506.48	0.00454	0.0042	0.09161
	3506.58	-0.01325	0.207	0.39888			3506.58	-0.00171	0.19521	0.39126			3506.58	0.003	0.00135	0.08935			3506.58	0.003	0.00678	0.09356
	3506.68	-0.00429	0.20429	0.398			3506.68	0.00894	0.20397	0.38779			3506.68	0.000742514	0.00254	0.0912			3506.68	0.000742514	0.00653	0.09494
	3506.78	0.00246	0.20687	0.40276			3506.78	0.00248	0.21095	0.40101			3506.78	-0.00147	0.00569	0.09324			3506.78	-0.00147	0.00537	0.0962
	3506.88	0.00414	0.21738	0.40519			3506.88	-0.00786	0.20733	0.40445			3506.88	-0.00108	0.00782	0.09567			3506.88	-0.00108	0.00664	0.09683
	3506.97	0.00247	0.22599	0.40533			3506.97	-0.0072	0.21134	0.39994			3506.97	-0.00201	0.00392	0.09838			3506.97	-0.00201	0.00643	0.09712
	3507.07	0.00161	0.23339	0.41762			3507.07	-0.00137	0.21773	0.40357			3507.07	-0.000405886	0.000295529	0.10025			3507.07	-0.000405886	0.00337	0.09677
	3507.17	0.00985	0.22611	0.42561			3507.17	0.01272	0.21646	0.40868			3507.17	0.00498	-0.000376712	0.10128			3507.17	0.00498	0.00347	0.09575
	3507.27	0.01772	0.19999	0.42436			3507.27	0.01896	0.21	0.40674			3507.27	0.00504	-0.000997392	0.10194			3507.27	0.00504	0.00615	0.09425
	3507.36	0.00813	0.19064	0.42029			3507.36	0.00548	0.19826	0.40735			3507.36	0.00126	-0.00266	0.10125			3507.36	0.00126	0.00804	0.09271
	3507.46	-0.00735	0.20162	0.41851			3507.46	0.00389	0.19508	0.41003			3507.46	0.000661062	-0.00297	0.0984			3507.46	0.000661062	0.00621	0.0921
	3507.56	-0.00275	0.20245	0.42946			3507.56	0.01508	0.20593	0.41715			3507.56	0.000836473	-0.000389672	0.09476			3507.56	0.000836473	0.00548	0.09179
	3507.66	0.01474	0.20171	0.43915			3507.66	0.01046	0.21749	0.43417			3507.66	-0.00361	0.000367017	0.09193			3507.66	-0.00361	0.01021	0.09134
	3507.75	0.02271	0.21234	0.43333			3507.75	0.01037	0.22527	0.44531			3507.75	-0.00616	0.00267	0.09031			3507.75	-0.00616	0.01082	0.09198
	3507.85	0.02089	0.21516	0.43549			3507.85	0.02136	0.23346	0.44819			3507.85	-0.00301	0.0043	0.09005			3507.85	-0.00301	0.00628	0.09311
	3507.95	0.01653	0.21316	0.45449			3507.95	0.02117	0.23989	0.44901			3507.95	-0.00112	-0.0035	0.08981			3507.95	-0.00112	0.00179	0.09393
	3508.05	0.0188	0.22413	0.46573			3508.05	0.01281	0.23945	0.45223			3508.05	-0.0039	-0.00562	0.08914			3508.05	-0.0039	-0.00138	0.09481
	3508.14	0.02352	0.22984	0.46548			3508.14	0.00957	0.23806	0.46875			3508.14	-0.00834	0.00276	0.0896			3508.14	-0.00834	-0.000569354	0.09512
	3508.24	0.02483	0.22285	0.47215			3508.24	0.02133	0.23466	0.48755			3508.24	-0.0092	0.00579	0.09121			3508.24	-0.0092	0.00258	0.09527
	3508.34	0.02818	0.22235	0.48428			3508.34	0.03409	0.23446	0.50004			3508.34	-0.00559	0.00449	0.09316			3508.34	-0.00559	0.0032	0.0961
	3508.44	0.03642	0.23186	0.48852			3508.44	0.02988	0.24149	0.50606			3508.44	-0.00444	0.00297	0.09525			3508.44	-0.00444	0.00192	0.09777
	3508.54	0.03652	0.23664	0.49456			3508.54	0.02028	0.2401	0.50446			3508.54	-0.00389	-0.000936216	0.09731			3508.54	-0.00389	0.0025	0.09985
	3508.63	0.02968	0.22794	0.50891			3508.63	0.0226	0.2335	0.51459			3508.63	-0.00093515	-0.000504778	0.09863			3508.63	-0.00093515	0.00456	0.10105
	3508.73	0.03555	0.22187	0.50887			3508.73	0.03436	0.22823	0.52476			3508.73	-0.0016	0.00107	0.09921			3508.73	-0.0016	0.0065	0.10178
	3508.83	0.03838	0.22382	0.49726			3508.83	0.04201	0.22926	0.51405			3508.83	-0.00173	0.00238	0.09973			3508.83	-0.00173	0.00509	0.10309
	3508.93	0.0278	0.22724	0.48917			3508.93	0.03781	0.2419	0.49735			3508.93	0.00176	0.00741	0.10021			3508.93	0.00176	0.000639583	0.10355
	3509.02	0.01126	0.22292	0.48371			3509.02	0.0215	0.24901	0.48362			3509.02	0.00398	0.00344	0.1007			3509.02	0.00398	-0.0014	0.10276
	3509.12	0.01044	0.21384	0.47846			3509.12	0.00814	0.24085	0.48049			3509.12	0.00281	-0.00333	0.10131			3509.12	0.00281	-0.00106	0.10262
	3509.22	0.02687	0.2125	0.46267			3509.22	0.00783	0.22435	0.47671			3509.22	0.00185	-0.00152	0.10211			3509.22	0.00185	-0.00131	0.10332
	3509.32	0.0249	0.20933	0.44103			3509.32	0.00563	0.21148	0.4485			3509.32	0.00553	-0.00159	0.10278			3509.32	0.00553	-0.00227	0.10379
	3509.41	0.00371	0.20176	0.42648			3509.41	-0.00874	0.20754	0.41253			3509.41	0.00674	-0.00416	0.10333			3509.41	0.00674	-0.00324	0.1038
	3509.51	-0.0149	0.19333	0.4134			3509.51	-0.0132	0.20409	0.39324			3509.51	0.0012	-0.00379	0.10408			3509.51	0.0012	-0.00329	0.10378
	3509.61	-0.02207	0.1872	0.39278			3509.61	-0.00264	0.19139	0.38337			3509.61	-0.00227	-0.00049997	0.10466			3509.61	-0.00227	-0.00048407	0.10418
	3509.71	-0.02089	0.18021	0.36435			3509.71	-0.00457	0.17727	0.3582			3509.71	-8.83344e-05	0.002	0.10445			3509.71	-8.83344e-05	0.00211	0.10529
	3509.8	-0.01507	0.17372	0.34269			3509.8	-0.01518	0.17993	0.32413			3509.8	0.0022	0.000104824	0.10411			3509.8	0.0022	0.00279	0.10706
	3509.9	-0.0185	0.17911	0.33567			3509.9	-0.02564	0.18586	0.30547			3509.9	0.00458	0.00251	0.10488			3509.9	0.00458	0.0037	0.10881
	3510	-0.02452	0.18354	0.32634			3510	-0.03318	0.16929	0.29613			3510	0.00752	0.01016	0.1064			3510	0.00752	0.0022	0.10984
	3510.1	-0.02182	0.18201	0.31488			3510.1	-0.03282	0.14823	0.29083			3510.1	0.00357	0.00995	0.10888			3510.1	0.00357	0.00178	0.11062
	3510.2	-0.02839	0.17657	0.30953			3510.2	-0.02993	0.14838	0.29211			3510.2	-0.00445	0.0042	0.11176			3510.2	-0.00445	0.00329	0.11175
	3510.29	-0.03755	0.16524	0.29642			3510.29	-0.02362	0.15496	0.30294			3510.29	-0.0073	0.00283	0.11353			3510.29	-0.0073	0.0053	0.11276
	3510.39	-0.03387	0.15918	0.28593			3510.39	-0.01804	0.15941	0.31568			3510.39	-0.00444	0.00647	0.11514			3510.39	-0.00444	0.00876	0.11275
	3510.49	-0.028	0.15611	0.29935			3510.49	-0.0181	0.16694	0.31317			3510.49	-0.00121	0.00627	0.11606			3510.49	-0.00121	0.00583	0.11149
	3510.59	-0.02912	0.15376	0.31496			3510.59	-0.02342	0.17554	0.31019			3510.59	-0.000967283	0.000539467	0.1155			3510.59	-0.000967283	-0.000220889	0.10997
	3510.68	-0.02882	0.15457	0.32033			3510.68	-0.02191	0.18118	0.32254			3510.68	0.000183892	0.00409	0.11491			3510.68	0.000183892	-0.00117	0.10775
	3510.78	-0.02287	0.16404	0.33207			3510.78	-0.00718	0.18108	0.33786			3510.78	0.00138	0.01207	0.11397			3510.78	0.00138	0.00163	0.1053
	3510.88	-0.00926	0.17857	0.34456			3510.88	0.00134	0.18606	0.34506			3510.88	-0.000596638	0.01233	0.11209			3510.88	-0.000596638	0.00461	0.10543
	3510.98	-0.000264423	0.18104	0.34759			3510.98	0.00202	0.19112	0.34992			3510.98	-0.00279	0.00897	0.11008			3510.98	-0.00279	0.00631	0.10746
	3511.07	-0.0086	0.18344	0.34636			3511.07	0.000610215	0.18492	0.35614			3511.07	-0.00385	0.00389	0.10842			3511.07	-0.00385	0.00918	0.10958
	3511.17	-0.00741	0.1901	0.3471			3511.17	-0.01307	0.18518	0.36194			3511.17	-0.0034	0.00192	0.10754			3511.17	-0.0034	0.00826	0.11206
	3511.27	-0.00264	0.18709	0.35897			3511.27	-0.01954	0.19095	0.36831			3511.27	-0.00238	0.00247	0.10755			3511.27	-0.00238	0.00399	0.11511
	3511.37	-0.01541	0.19367	0.36753			3511.37	-0.00959	0.18966	0.37276			3511.37	-0.00257	0.000206064	0.10808			3511.37	-0.00257	0.00374	0.11834
	3511.46	-0.02015	0.20774	0.36532			3511.46	-0.00886	0.19117	0.37498			3511.46	-0.0027	0.00152	0.10878			3511.46	-0.0027	0.00396	0.12073
	3511.56	-0.00594	0.201	0.37833			3511.56	-0.01429	0.1959	0.37758			3511.56	-0.00394	0.00409	0.10952			3511.56	-0.00394	0.00291	0.12329
	3511.66	0.00197	0.19089	0.38875			3511.66	-0.01155	0.19404	0.38476			3511.66	-0.0056	0.00186	0.1103			3511.66	-0.0056	0.00379	0.12695
	3511.76	-0.000943353	0.19069	0.38049			3511.76	-0.00324	0.1918	0.38996			3511.76	-0.00507	0.000825072	0.11176			3511.76	-0.00507	0.00718	0.13093
	3511.86	0.000866012	0.19387	0.38251			3511.86	0.0084	0.19846	0.38886			3511.86	-0.00324	-0.000429875	0.11539			3511.86	-0.00324	0.00747	0.13525
	3511.95	-0.0038	0.20204	0.39807			3511.95	0.01365	0.20712	0.39078			3511.95	-0.00144	-0.00338	0.12014			3511.95	-0.00144	0.00296	0.14046
	3512.05	-0.00796	0.20359	0.40462			3512.05	0.00758	0.20789	0.39507			3512.05	-0.00213	-0.00279	0.12472			3512.05	-0.00213	-0.000384711	0.14707
	3512.15	-0.00141	0.19681	0.39755			3512.15	-0.00136	0.20551	0.3999			3512.15	-0.00423	-0.000375319	0.12974			3512.15	-0.00423	-0.000648391	0.15354
	3512.25	0.000919523	0.19836	0.3925			3512.25	-0.01184	0.2074	0.39962			3512.25	-0.00521	0.00355	0.13456			3512.25	-0.00521	0.000863686	0.15896
	3512.34	-0.00273	0.20663	0.39678			3512.34	-0.01806	0.20173	0.39644			3512.34	-0.00561	0.00749	0.13999			3512.34	-0.00561	0.000558584	0.16362
	3512.44	0.000983626	0.20508	0.40502			3512.44	-0.00924	0.19638	0.40378			3512.44	-0.0037	0.00655	0.14652			3512.44	-0.0037	-0.00257	0.16617
	3512.54	0.00822	0.20076	0.40113			3512.54	0.01052	0.20163	0.40393			3512.54	-0.00143	0.00666	0.1525			3512.54	-0.00143	-0.00415	0.16641
	3512.64	9.06494e-05	0.20049	0.39123			3512.64	0.01029	0.2026	0.38596			3512.64	-0.0022	0.00831	0.15781			3512.64	-0.0022	-0.00262	0.16421
	3512.73	-0.00249	0.19969	0.39899			3512.73	0.00312	0.20034	0.37583			3512.73	-0.000830264	0.00277	0.16234			3512.73	-0.000830264	-0.00209	0.15909
	3512.83	0.000158654	0.19925	0.41094			3512.83	0.01144	0.1945	0.38105			3512.83	0.00339	-0.00504	0.16489			3512.83	0.00339	-0.00153	0.15204
	3512.93	-0.01277	0.19568	0.4129			3512.93	0.00767	0.18548	0.39231			3512.93	0.00288	-0.00752	0.16435			3512.93	0.00288	0.000639862	0.14379
	3513.03	-0.01415	0.20211	0.40843			3513.03	0.00271	0.19016	0.40602			3513.03	-0.00137	-0.00412	0.16094			3513.03	-0.00137	0.000132557	0.13504
	3513.12	-0.0031	0.20286	0.39726			3513.12	0.00591	0.20208	0.40407			3513.12	-0.00228	-3.90588e-05	0.15609			3513.12	-0.00228	-0.00343	0.12569
	3513.22	-0.000803442	0.18976	0.39101			3513.22	0.00753	0.20096	0.3976			3513.22	-0.00153	-0.00134	0.14928			3513.22	-0.00153	-0.00389	0.11611
	3513.32	0.000937918	0.19316	0.39755			3513.32	0.01193	0.19428	0.40384			3513.32	-0.00228	-0.00318	0.14005			3513.32	-0.00228	0.0017	0.10865
	3513.42	8.67475e-05	0.202	0.39972			3513.42	0.0098	0.19665	0.40053			3513.42	-0.00191	-0.00152	0.1301			3513.42	-0.00191	0.00448	0.10556
	3513.52	-0.00391	0.20279	0.38416			3513.52	-0.00176	0.20128	0.3918			3513.52	-9.62543e-05	0.00206	0.12073			3513.52	-9.62543e-05	0.00224	0.10637
	3513.61	-0.00576	0.19642	0.3766			3513.61	-0.00826	0.2047	0.39373			3513.61	-0.000997755	0.00871	0.11301			3513.61	-0.000997755	-0.00164	0.10906
	3513.71	-0.00649	0.19726	0.38645			3513.71	-0.01009	0.20914	0.39827			3513.71	-0.00504	0.01347	0.10847			3513.71	-0.00504	-0.00566	0.11306
	3513.81	-0.00376	0.21312	0.39154			3513.81	-0.01432	0.20413	0.39517			3513.81	-0.00556	0.00994	0.1076			3513.81	-0.00556	-0.00294	0.11751
	3513.91	-0.00099575	0.21721	0.3967			3513.91	-0.01081	0.2033	0.39243			3513.91	-0.00274	0.00353	0.10946			3513.91	-0.00274	0.00387	0.12123
	3514	-0.000695304	0.21068	0.39424			3514	-0.00674	0.21193	0.39665			3514	-0.00117	-0.000959	0.11306			3514	-0.00117	0.00682	0.12235
	3514.1	-0.00455	0.2087	0.38258			3514.1	-0.00546	0.20999	0.39816			3514.1	0.000709696	5.43777e-05	0.11767			3514.1	0.000709696	0.00627	0.11993
	3514.2	-0.00526	0.20607	0.38946			3514.2	0.00449	0.20717	0.39725			3514.2	0.00303	0.00685	0.12204			3514.2	0.00303	0.00331	0.11599
	3514.3	0.00397	0.20134	0.40385			3514.3	0.0051	0.20686	0.39609			3514.3	0.00461	0.01034	0.12438			3514.3	0.00461	-7.4638e-05	0.11077
	3514.39	0.00702	0.19045	0.41058			3514.39	0.000972534	0.2009	0.4019			3514.39	0.0065	0.00995	0.12416			3514.39	0.0065	-0.000336495	0.1042
	3514.49	0.0085	0.1841	0.4119			3514.49	0.0058	0.19366	0.40866			3514.49	0.00714	0.00883	0.12158			3514.49	0.00714	5.11981e-05	0.09782
	3514.59	0.01403	0.19782	0.40841			3514.59	-0.000634489	0.19439	0.39535			3514.59	0.00712	0.00343	0.11625			3514.59	0.00712	-0.00186	0.09162
	3514.69	0.00644	0.20764	0.40006			3514.69	-0.0087	0.20126	0.38802			3514.69	0.00443	-0.00613	0.10853			3514.69	0.00443	-0.00518	0.08657
	3514.79	0.00743	0.19726	0.38879			3514.79	-0.000961691	0.2028	0.39868			3514.79	-0.000158243	-0.01213	0.10048			3514.79	-0.000158243	-0.00614	0.08444
	3514.88	0.01286	0.18797	0.39128			3514.88	0.00727	0.2063	0.39783			3514.88	6.94601e-05	-0.01012	0.09401			3514.88	6.94601e-05	-0.00398	0.0844
	3514.98	0.00289	0.18821	0.40118			3514.98	0.000231174	0.21466	0.39119			3514.98	0.00133	-0.0047	0.08901			3514.98	0.00133	-0.00394	0.08558
	3515.08	-0.000320722	0.18845	0.39773			3515.08	-0.00718	0.21219	0.39558			3515.08	0.000167019	-0.00554	0.0857			3515.08	0.000167019	-0.00503	0.08797
	3515.18	0.00351	0.19809	0.39258			3515.18	0.000749569	0.19748	0.39813			3515.18	-0.00174	-0.01157	0.08382			3515.18	-0.00174	-0.00207	0.08905
	3515.27	0.0082	0.20823	0.40015			3515.27	0.000840427	0.19024	0.39231			3515.27	-0.0019	-0.01101	0.08322			3515.27	-0.0019	0.00156	0.08814
	3515.37	0.00842	0.20422	0.40632			3515.37	-0.00364	0.19105	0.39057			3515.37	-0.000755918	-0.00459	0.08363			3515.37	-0.000755918	0.00114	0.08725
	3515.47	-0.00224	0.19872	0.40391			3515.47	0.00193	0.19184	0.39251			3515.47	-0.000660694	0.000290024	0.08406			3515.47	-0.000660694	-0.00143	0.08508
	3515.57	-0.00728	0.19372	0.40641			3515.57	-0.00365	0.19727	0.39249			3515.57	0.00116	0.00401	0.08544			3515.57	0.00116	-0.00247	0.0819
	3515.66	0.00348	0.19507	0.41235			3515.66	-0.01224	0.20785	0.38986			3515.66	0.0027	0.00866	0.08705			3515.66	0.0027	-0.000884246	0.08035
	3515.76	0.01619	0.19987	0.41141			3515.76	-0.00543	0.2079	0.39631			3515.76	0.00083717	0.00884	0.08696			3515.76	0.00083717	2.38848e-05	0.07988
	3515.86	0.01155	0.19565	0.41008			3515.86	0.00735	0.19429	0.4112			3515.86	0.000298952	0.00356	0.08506			3515.86	0.000298952	0.0024	0.08
	3515.96	0.0049	0.18983	0.40914			3515.96	0.00917	0.20207	0.41294			3515.96	0.00283	-0.00407	0.08247			3515.96	0.00283	0.00525	0.08167
	3516.05	0.00868	0.18649	0.40432			3516.05	0.00328	0.22163	0.4081			3516.05	0.00453	-0.00645	0.08026			3516.05	0.00453	0.00161	0.08583
	3516.15	0.00751	0.18132	0.39923			3516.15	0.01093	0.22108	0.40608			3516.15	0.00481	-0.000883122	0.07933			3516.15	0.00481	-0.000792958	0.09199
	3516.25	0.00727	0.18033	0.39792			3516.25	0.01843	0.21332	0.39936			3516.25	0.00539	-0.00042451	0.08078			3516.25	0.00539	0.0014	0.09831
	3516.35	0.00703	0.19501	0.40614			3516.35	0.00871	0.20969	0.39593			3516.35	0.00596	-0.00311	0.08453			3516.35	0.00596	0.00061443	0.10412
	3516.45	0.00845	0.21367	0.41144			3516.45	0.000411776	0.21036	0.39747			3516.45	0.00592	0.000159102	0.09001			3516.45	0.00592	-0.00193	0.10829
	3516.54	0.0168	0.21495	0.40648			3516.54	0.00762	0.21399	0.39834			3516.54	0.00484	0.00132	0.09637			3516.54	0.00484	-0.00247	0.10984
	3516.64	0.01578	0.20828	0.40509			3516.64	0.01483	0.21594	0.40468			3516.64	0.00338	-0.00257	0.10199			3516.64	0.00338	0.000933096	0.10856
	3516.74	0.00851	0.20954	0.40637			3516.74	0.000535522	0.20996	0.41232			3516.74	0.00247	-0.00236	0.10655			3516.74	0.00247	0.00546	0.10359
	3516.84	0.00419	0.20234	0.4084			3516.84	-0.00978	0.1981	0.41304			3516.84	-0.001	-0.00109	0.10976			3516.84	-0.001	0.00567	0.09599
	3516.93	0.00153	0.19034	0.41101			3516.93	0.0068	0.18841	0.41111			3516.93	-0.00405	-0.00381	0.11018			3516.93	-0.00405	0.00196	0.0869
	3517.03	0.00209	0.19532	0.40179			3517.03	0.01698	0.18549	0.41045			3517.03	0.00167	-0.00427	0.10756			3517.03	0.00167	-0.000627708	0.07616
	3517.13	0.00409	0.20398	0.38742			3517.13	0.00563	0.18501	0.41281			3517.13	0.00821	-0.000757565	0.10213			3517.13	0.00821	-0.000603287	0.06537
	3517.23	0.00528	0.20316	0.38695			3517.23	-0.00559	0.18815	0.4104			3517.23	0.00726	-0.000827172	0.09405			3517.23	0.00726	-0.00218	0.05629
	3517.32	0.00272	0.20473	0.40233			3517.32	-0.00471	0.1991	0.39952			3517.32	0.00227	-0.00414	0.08394			3517.32	0.00227	-0.00481	0.04906
	3517.42	-0.003	0.2131	0.40851			3517.42	0.000335411	0.20774	0.40327			3517.42	-0.00393	-0.00201	0.07295			3517.42	-0.00393	-0.00539	0.04366
	3517.52	-0.000979585	0.21338	0.39687			3517.52	0.00214	0.21306	0.41403			3517.52	-0.00525	0.00197	0.06252			3517.52	-0.00525	-0.00328	0.04105
	3517.62	0.00576	0.20709	0.39745			3517.62	-0.00275	0.21495	0.40848			3517.62	-0.000788713	0.000222856	0.05343			3517.62	-0.000788713	-3.25998e-05	0.0414
	3517.71	0.00405	0.20262	0.40153			3517.71	-0.0064	0.21146	0.40186			3517.71	0.00235	-0.00768	0.04575			3517.71	0.00235	-0.000740236	0.04314
	3517.81	0.00429	0.20486	0.39502			3517.81	0.00301	0.20686	0.40629			3517.81	0.0022	-0.0157	0.04085			3517.81	0.0022	-0.00172	0.04539
	3517.91	0.01555	0.21095	0.39274			3517.91	0.00534	0.19956	0.40837			3517.91	0.000457536	-0.01517	0.03928			3517.91	0.000457536	0.000908895	0.04953
	3518.01	0.02573	0.21355	0.39123			3518.01	-0.00279	0.19514	0.40489			3518.01	-0.00159	-0.00735	0.04011			3518.01	-0.00159	0.000813368	0.05484
	3518.11	0.01903	0.22199	0.39433			3518.11	0.00221	0.20621	0.40617			3518.11	-0.00316	-0.00375	0.04361			3518.11	-0.00316	-0.00218	0.05956
	3518.2	0.00255	0.22692	0.40125			3518.2	0.01621	0.2132	0.40635			3518.2	-0.00341	-0.00492	0.04775			3518.2	-0.00341	-0.00334	0.06423
	3518.3	-0.00374	0.21361	0.40179			3518.3	0.01639	0.19778	0.39706			3518.3	-0.000590123	-0.00156	0.05129			3518.3	-0.000590123	-0.00333	0.06873
	3518.4	-0.00487	0.2016	0.39997			3518.4	0.00252	0.18371	0.39159			3518.4	0.00229	-0.00138	0.05587			3518.4	0.00229	-0.00516	0.07263
	3518.5	-0.00542	0.19746	0.39996			3518.5	-0.00656	0.17942	0.4001			3518.5	0.0023	-0.00175	0.06123			3518.5	0.0023	-0.00404	0.07573
	3518.59	-0.00808	0.19073	0.39765			3518.59	-0.01397	0.18742	0.40757			3518.59	-0.000928392	0.00396	0.06651			3518.59	-0.000928392	-0.00113	0.07767
	3518.69	-0.01244	0.19325	0.39476			3518.69	-0.01846	0.20155	0.39832			3518.69	-0.00406	0.00284	0.07067			3518.69	-0.00406	-0.00305	0.07899
	3518.79	-0.01003	0.20747	0.40012			3518.79	-0.01561	0.20202	0.37755			3518.79	-0.0058	-0.00252	0.07374			3518.79	-0.0058	-0.00547	0.08009
	3518.89	-0.01658	0.20335	0.39572			3518.89	-0.01264	0.19624	0.3783			3518.89	-0.0098	-0.00485	0.07707			3518.89	-0.0098	-0.00618	0.08104
	3518.98	-0.02745	0.18451	0.38452			3518.98	-0.00627	0.19305	0.38903			3518.98	-0.00927	-0.00567	0.07951			3518.98	-0.00927	-0.0081	0.08176
	3519.08	-0.02203	0.18219	0.38654			3519.08	-0.00061498	0.19229	0.38262			3519.08	-0.00321	-0.00468	0.0795			3519.08	-0.00321	-0.00993	0.08231
	3519.18	-0.01495	0.18563	0.38649			3519.18	1.60126e-05	0.19264	0.38812			3519.18	-0.000357298	-0.00452	0.07879			3519.18	-0.000357298	-0.00709	0.08352
	3519.28	-0.01251	0.18787	0.38237			3519.28	0.00221	0.18929	0.4038			3519.28	-0.000535752	-0.00561	0.07938			3519.28	-0.000535752	-0.00383	0.08506
	3519.38	-0.00755	0.19494	0.39218			3519.38	0.000226715	0.19234	0.4057			3519.38	0.000330724	-0.00582	0.081			3519.38	0.000330724	-0.00343	0.08554
	3519.47	-0.002	0.19877	0.40742			3519.47	-0.00347	0.20822	0.40302			3519.47	-0.00050744	-0.00474	0.08253			3519.47	-0.00050744	-0.00179	0.08512
	3519.57	0.00549	0.19862	0.40661			3519.57	0.00382	0.21067	0.40841			3519.57	-0.00274	-0.00337	0.08325			3519.57	-0.00274	-0.000730354	0.08518
	3519.67	0.0021	0.20158	0.40131			3519.67	0.00552	0.20172	0.40463			3519.67	-0.00384	-0.00431	0.08386			3519.67	-0.00384	-0.00087945	0.08563
	3519.77	-0.00287	0.2067	0.40342			3519.77	-0.00297	0.20335	0.38693			3519.77	-0.00352	-0.00358	0.08416			3519.77	-0.00352	-0.00178	0.08608
	3519.86	0.0089	0.20378	0.41343			3519.86	-0.00822	0.20485	0.38258			3519.86	0.00229	-0.00412	0.08381			3519.86	0.00229	-0.00246	0.08633
	3519.96	0.01275	0.19301	0.41792			3519.96	-0.00835	0.20024	0.39391			3519.96	0.00526	-0.00741	0.08354			3519.96	0.00526	-0.000695864	0.08596
	3520.06	-0.00262	0.18506	0.40174			3520.06	0.000165399	0.19524	0.40405			3520.06	0.00197	-0.00665	0.08347			3520.06	0.00197	0.000288087	0.08693
	3520.16	-0.009	0.18525	0.38877			3520.16	0.00903	0.1979	0.40958			3520.16	0.00149	-0.00855	0.08437			3520.16	0.00149	-0.000830421	0.08878
	3520.25	0.00828	0.18884	0.39997			3520.25	0.01193	0.20505	0.41617			3520.25	0.00292	-0.01106	0.08596			3520.25	0.00292	-0.000692636	0.08955
	3520.35	0.01418	0.19143	0.41819			3520.35	0.00894	0.19842	0.4154			3520.35	0.00502	-0.00743	0.08697			3520.35	0.00502	-0.00115	0.09035
	3520.45	-0.00422	0.19382	0.42073			3520.45	0.00126	0.19125	0.40589			3520.45	0.00562	-0.00391	0.08785			3520.45	0.00562	-0.00243	0.09151
	3520.55	-0.0202	0.19619	0.4122			3520.55	0.00329	0.19576	0.40613			3520.55	0.00234	-0.00441	0.08913			3520.55	0.00234	-0.00125	0.09202
	3520.64	-0.01358	0.19613	0.40424			3520.64	0.00429	0.19889	0.41106			3520.64	-0.00207	-0.00709	0.09067			3520.64	-0.00207	-0.000560796	0.09159
	3520.74	0.00354	0.19224	0.40256			3520.74	-0.00416	0.19494	0.40792			3520.74	-0.00515	-0.00425	0.09177			3520.74	-0.00515	0.00149	0.09124
	3520.84	0.000602912	0.19982	0.40122			3520.84	-0.01001	0.19259	0.40041			3520.84	-0.00393	-0.00175	0.09226			3520.84	-0.00393	0.00528	0.09172
	3520.94	-0.00609	0.21351	0.39616			3520.94	-0.01457	0.19304	0.40165			3520.94	-0.00238	-0.00821	0.0931			3520.94	-0.00238	0.00419	0.09283
	3521.04	-0.00301	0.20977	0.39267			3521.04	-0.00999	0.19293	0.409			3521.04	-0.00113	-0.01317	0.0941			3521.04	-0.00113	0.0021	0.09442
	3521.13	-0.00223	0.20472	0.38996			3521.13	0.00108	0.19906	0.40412			3521.13	0.000763521	-0.01322	0.09485			3521.13	0.000763521	0.00376	0.0958
	3521.23	0.00492	0.20563	0.3902			3521.23	0.00474	0.2003	0.40045			3521.23	-0.000919694	-0.00888	0.09587			3521.23	-0.000919694	0.00632	0.09617
	3521.33	0.00941	0.20566	0.40037			3521.33	0.00279	0.19625	0.40029			3521.33	-0.000418474	-0.00374	0.09731			3521.33	-0.000418474	0.00611	0.09621
	3521.43	0.0057	0.20254	0.40931			3521.43	-0.00323	0.19977	0.39183			3521.43	0.00454	-0.00411	0.09791			3521.43	0.00454	0.0043	0.09673
	3521.52	0.01189	0.19426	0.40357			3521.52	-0.00846	0.20055	0.39419			3521.52	0.00633	-0.00401	0.09706			3521.52	0.00633	0.00529	0.09736
	3521.62	0.01509	0.198	0.39966			3521.62	-0.00618	0.19588	0.40408			3521.62	0.00502	0.000347438	0.09661			3521.62	0.00502	0.00539	0.09779
	3521.72	0.0095	0.20693	0.40277			3521.72	-0.00562	0.19928	0.40488			3521.72	0.00358	0.00081685	0.09725			3521.72	0.00358	0.00135	0.09858
	3521.82	0.00143	0.20026	0.40278			3521.82	-0.01551	0.19982	0.40392			3521.82	0.000935576	-0.00572	0.0977			3521.82	0.000935576	-0.00109	0.09998
	3521.91	-0.00748	0.19605	0.40598			3521.91	-0.02338	0.1938	0.40457			3521.91	-0.00060623	-0.00639	0.09768			3521.91	-0.00060623	-0.00168	0.10081
	3522.01	-0.00779	0.2044	0.40617			3522.01	-0.01781	0.20003	0.41059			3522.01	-0.00101	-0.0014	0.09787			3522.01	-0.00101	-0.00203	0.10091
	3522.11	-0.00459	0.21151	0.40344			3522.11	-0.01021	0.20205	0.41264			3522.11	-0.000927834	-0.000106994	0.09813			3522.11	-0.000927834	-0.000976104	0.10132
	3522.21	-0.0029	0.21286	0.40764			3522.21	-0.00942	0.19854	0.40002			3522.21	0.000411166	0.000660356	0.09837			3522.21	0.000411166	-0.00214	0.10164
	3522.3	-0.00451	0.20859	0.40489			3522.3	-0.01017	0.21601	0.39985			3522.3	0.00207	0.000258879	0.09911			3522.3	0.00207	-0.00433	0.10087
	3522.4	-0.00999	0.20593	0.39816			3522.4	-0.01147	0.2255	0.41438			3522.4	0.00462	0.000792742	0.09997			3522.4	0.00462	-0.00359	0.10004
	3522.5	-0.00922	0.20252	0.39853			3522.5	-0.01053	0.20803	0.41724			3522.5	0.00491	0.00307	0.10016			3522.5	0.00491	-0.000859755	0.10003
	3522.6	-0.00327	0.20321	0.40629			3522.6	-0.00399	0.19938	0.41277			3522.6	0.00324	0.00611	0.09965			3522.6	0.00324	0.00271	0.10037
	3522.7	4.54989e-05	0.20555	0.41281			3522.7	0.00572	0.20246	0.40459			3522.7	0.00426	0.00721	0.09945			3522.7	0.00426	0.00503	0.1004
	3522.79	0.00111	0.19989	0.40857			3522.79	0.00834	0.20066	0.39051			3522.79	0.00548	0.00183	0.09991			3522.79	0.00548	0.00147	0.09956
	3522.89	-0.00114	0.20349	0.40069			3522.89	0.000205533	0.20333	0.3831			3522.89	0.00582	-0.00158	0.09979			3522.89	0.00582	-0.00293	0.09915
	3522.99	-0.00132	0.20839	0.39702			3522.99	-0.0059	0.21599	0.3891			3522.99	0.00457	-0.00322	0.09912			3522.99	0.00457	-0.00235	0.09944
	3523.09	0.00219	0.2095	0.39408			3523.09	-0.00403	0.22515	0.39938			3523.09	-0.000629386	-0.00462	0.09938			3523.09	-0.000629386	-0.00141	0.09931
	3523.18	0.00564	0.21166	0.38864			3523.18	0.00517	0.21773	0.40316			3523.18	-0.00711	-0.00272	0.10073			3523.18	-0.00711	-0.000569749	0.09964
	3523.28	0.00252	0.20536	0.38994			3523.28	0.00552	0.20724	0.39959			3523.28	-0.01088	-0.0017	0.10127			3523.28	-0.01088	-0.000409295	0.10109
	3523.38	-0.0049	0.20052	0.39102			3523.38	0.000139201	0.20054	0.39969			3523.38	-0.00912	-0.00322	0.10128			3523.38	-0.00912	-0.00118	0.10306
	3523.48	-0.00647	0.20183	0.38681			3523.48	0.00366	0.20178	0.402			3523.48	-0.00515	-0.000762582	0.10265			3523.48	-0.00515	0.000828616	0.10503
	3523.57	-0.00529	0.20536	0.39272			3523.57	0.00326	0.21124	0.40028			3523.57	-0.00398	0.00641	0.10448			3523.57	-0.00398	0.00311	0.10655
	3523.67	-0.00466	0.20474	0.40617			3523.67	-0.00202	0.20879	0.40499			3523.67	-0.00468	0.00808	0.10536			3523.67	-0.00468	0.00301	0.1078
	3523.77	-0.00797	0.19877	0.41288			3523.77	-0.00661	0.20567	0.41142			3523.77	-0.00459	0.00494	0.10565			3523.77	-0.00459	0.000823355	0.10987
	3523.87	-0.00527	0.20122	0.41524			3523.87	-0.00118	0.20865	0.41446			3523.87	-0.00376	0.00197	0.10633			3523.87	-0.00376	-0.000328284	0.1124
	3523.96	0.000981954	0.21283	0.41568			3523.96	0.01466	0.2081	0.41314			3523.96	-0.00243	-0.00188	0.1072			3523.96	-0.00243	0.00171	0.11467
	3524.06	-0.000777244	0.22227	0.41444			3524.06	0.02274	0.20617	0.41309			3524.06	-0.00181	-0.00369	0.10855			3524.06	-0.00181	0.00396	0.11724
	3524.16	-0.000457846	0.22544	0.41488			3524.16	0.02192	0.2029	0.4192			3524.16	-0.00101	-0.00446	0.11058			3524.16	-0.00101	0.00301	0.12057
	3524.26	-0.00203	0.21857	0.42093			3524.26	0.02384	0.19966	0.42234			3524.26	0.000361092	-0.00176	0.11318			3524.26	0.000361092	-0.000789858	0.12454
	3524.36	0.000335354	0.21132	0.4269			3524.36	0.01565	0.19406	0.4211			3524.36	-0.00291	0.00515	0.11623			3524.36	-0.00291	-0.00218	0.12846
	3524.45	0.01366	0.21945	0.42459			3524.45	0.00376	0.19033	0.41755			3524.45	-0.00375	0.00552	0.1193			3524.45	-0.00375	-0.000786873	0.13183
	3524.55	0.02305	0.22503	0.42499			3524.55	0.00815	0.19495	0.41941			3524.55	0.00156	0.00455	0.12244			3524.55	0.00156	0.00164	0.1351
	3524.65	0.0168	0.21991	0.4347			3524.65	0.01352	0.20076	0.42331			3524.65	0.00149	0.00412	0.12483			3524.65	0.00149	0.00224	0.13897
	3524.75	-0.00525	0.22219	0.45			3524.75	0.01069	0.20902	0.43185			3524.75	-0.00201	-0.00233	0.1276			3524.75	-0.00201	0.000899326	0.14322
	3524.84	-0.01199	0.22459	0.45804			3524.84	0.00812	0.21766	0.44614			3524.84	-0.00158	-0.00836	0.13194			3524.84	-0.00158	0.00562	0.14811
	3524.94	0.00745	0.22516	0.45201			3524.94	0.01908	0.22185	0.45611			3524.94	0.00252	-0.0048	0.13726			3524.94	0.00252	0.01073	0.15342
	3525.04	0.01831	0.23229	0.44678			3525.04	0.03271	0.22212	0.4702			3525.04	0.00666	0.00228	0.14283			3525.04	0.00666	0.00906	0.15835
	3525.14	0.01772	0.23431	0.45997			3525.14	0.03218	0.21812	0.47933			3525.14	0.00296	0.00475	0.1472			3525.14	0.00296	0.00736	0.16242
	3525.23	0.02151	0.23071	0.48663			3525.23	0.03043	0.23104	0.48825			3525.23	-0.00466	0.00716	0.15048			3525.23	-0.00466	0.00793	0.16464
	3525.33	0.02226	0.22432	0.49862			3525.33	0.02979	0.24239	0.50686			3525.33	-0.00631	0.0071	0.15369			3525.33	-0.00631	0.00827	0.16397
	3525.43	0.01174	0.22117	0.49781			3525.43	0.02349	0.22918	0.50815			3525.43	-0.00272	0.00561	0.1579			3525.43	-0.00272	0.00544	0.16032
	3525.53	0.01227	0.22345	0.49975			3525.53	0.02533	0.22728	0.50524			3525.53	0.00127	0.00705	0.1631			3525.53	0.00127	0.00212	0.15536
	3525.62	0.0282	0.22769	0.50199			3525.62	0.03347	0.23431	0.51393			3525.62	-0.000714856	0.00547	0.16648			3525.62	-0.000714856	0.0017	0.14932
	3525.72	0.0269	0.23958	0.50154			3525.72	0.03156	0.23645	0.51129			3525.72	-0.00496	0.00216	0.16586			3525.72	-0.00496	0.00316	0.14087
	3525.82	0.01069	0.23654	0.48884			3525.82	0.02511	0.23178	0.49599			3525.82	-0.0046	-0.000749273	0.16213			3525.82	-0.0046	0.0039	0.13071
	3525.92	0.01085	0.22175	0.47318			3525.92	0.02387	0.21619	0.48079			3525.92	-0.0023	-0.0047	0.15619			3525.92	-0.0023	-0.000183264	0.12113
	3526.02	0.02666	0.22472	0.47076			3526.02	0.02165	0.21636	0.47111			3526.02	0.000778815	-0.00427	0.14772			3526.02	0.000778815	-0.00334	0.11268
	3526.11	0.02883	0.22442	0.46813			3526.11	0.0121	0.22528	0.46217			3526.11	0.00211	-0.000412247	0.13777			3526.11	0.00211	-0.000535747	0.10625
	3526.21	0.01677	0.20963	0.44906			3526.21	0.000456369	0.22228	0.45326			3526.21	-0.00052206	0.00326	0.12783			3526.21	-0.00052206	0.00265	0.10243
	3526.31	0.00356	0.20565	0.43088			3526.31	-0.00498	0.22087	0.43891			3526.31	-0.00323	0.00353	0.11818			3526.31	-0.00323	0.00261	0.0999
	3526.41	-0.00429	0.21327	0.42635			3526.41	-0.000379194	0.21056	0.41859			3526.41	-0.00286	-0.000205238	0.10967			3526.41	-0.00286	-0.000358513	0.09922
	3526.5	-0.00977	0.20332	0.40831			3526.5	0.00461	0.18919	0.40279			3526.5	-0.00157	-0.000411829	0.104			3526.5	-0.00157	-0.00233	0.10047
	3526.6	-0.01278	0.17611	0.37939			3526.6	0.000382791	0.1856	0.38679			3526.6	-0.000294461	0.0039	0.10124			3526.6	-0.000294461	-0.000784051	0.10243
	3526.7	-0.01223	0.17244	0.36406			3526.7	-0.000261022	0.18699	0.36472			3526.7	0.000148775	0.00623	0.10013			3526.7	0.000148775	-0.000105691	0.10452
	3526.8	-0.01134	0.18416	0.35582			3526.8	-0.00404	0.18247	0.33213			3526.8	-0.000189935	0.00449	0.10058			3526.8	-0.000189935	-0.00012671	0.1057
	3526.89	-0.01245	0.17581	0.35027			3526.89	-0.02007	0.18354	0.3134			3526.89	0.00307	0.00177	0.10295			3526.89	0.00307	0.00154	0.1042
	3526.99	-0.02058	0.1651	0.34417			3526.99	-0.02251	0.18452	0.31739			3526.99	0.00487	0.00192	0.10577			3526.99	0.00487	0.00178	0.09977
	3527.09	-0.02408	0.16863	0.33174			3527.09	-0.02093	0.18333	0.31482			3527.09	0.00136	0.000466655	0.10833			3527.09	0.00136	0.00112	0.09257
	3527.19	-0.02103	0.17423	0.31249			3527.19	-0.02943	0.1729	0.30707			3527.19	-0.00147	-0.00476	0.1094			3527.19	-0.00147	0.00318	0.08202
	3527.29	-0.0224	0.1731	0.3028			3527.29	-0.03041	0.16676	0.29962			3527.29	0.000585625	-0.0036	0.10671			3527.29	0.000585625	0.00429	0.06998
	3527.38	-0.02572	0.16858	0.3092			3527.38	-0.02839	0.17794	0.2967			3527.38	0.00601	0.00245	0.10082			3527.38	0.00601	0.00167	0.05848
	3527.48	-0.02379	0.17191	0.30528			3527.48	-0.02971	0.18043	0.30241			3527.48	0.0093	0.00263	0.09214			3527.48	0.0093	-0.00121	0.04705
	3527.58	-0.01443	0.17707	0.30233			3527.58	-0.02968	0.17021	0.3081			3527.58	0.00887	-0.00133	0.08098			3527.58	0.00887	-0.00281	0.0371
	3527.68	-0.00723	0.17696	0.31947			3527.68	-0.02996	0.16674	0.31629			3527.68	0.00624	-0.00464	0.06887			3527.68	0.00624	-0.00306	0.03088
	3527.77	-0.01709	0.18039	0.33492			3527.77	-0.02929	0.17684	0.33386			3527.77	0.00258	-0.00617	0.05659			3527.77	0.00258	-0.00245	0.02783
	3527.87	-0.03094	0.181	0.34158			3527.87	-0.02959	0.1892	0.35187			3527.87	0.000972714	-0.000160018	0.04481			3527.87	0.000972714	-0.00245	0.02726
	3527.97	-0.02941	0.18433	0.34304			3527.97	-0.03103	0.19458	0.35015			3527.97	0.00136	0.00808	0.03472			3527.97	0.00136	-0.000236613	0.02991
	3528.07	-0.01757	0.19243	0.34106			3528.07	-0.02782	0.1954	0.34292			3528.07	0.00193	0.0073	0.02824			3528.07	0.00193	0.00342	0.0353
	3528.16	-0.01111	0.18892	0.34845			3528.16	-0.02145	0.18736	0.34607			3528.16	0.00383	0.00341	0.02615			3528.16	0.00383	0.00295	0.04193
	3528.26	-0.01537	0.18351	0.35595			3528.26	-0.01297	0.17794	0.35238			3528.26	0.00519	0.00525	0.02789			3528.26	0.00519	-0.0001216	0.04893
	3528.36	-0.02236	0.17894	0.35729			3528.36	-0.01074	0.17985	0.36037			3528.36	0.00474	0.00823	0.03215			3528.36	0.00474	-0.00366	0.05665
	3528.46	-0.0251	0.17252	0.36969			3528.46	-0.00765	0.18502	0.36318			3528.46	0.00403	0.00715	0.03697			3528.46	0.00403	-0.00597	0.06483
	3528.55	-0.01702	0.17679	0.38023			3528.55	0.00583	0.19444	0.36615			3528.55	0.00335	0.00391	0.04348			3528.55	0.00335	-0.00676	0.07171
	3528.65	-0.00405	0.18734	0.37914			3528.65	0.00526	0.20669	0.36492			3528.65	-0.000317188	-0.00293	0.05222			3528.65	-0.000317188	-0.00867	0.07701
	3528.75	-0.00497	0.19168	0.37942			3528.75	-0.00785	0.19998	0.36627			3528.75	-0.00284	-0.00976	0.06027			3528.75	-0.00284	-0.00857	0.08087
	3528.85	-0.01106	0.19165	0.38557			3528.85	-0.00801	0.18681	0.38759			3528.85	0.000403119	-0.0067	0.06703			3528.85	0.000403119	-0.00445	0.08328
	3528.95	-0.00381	0.19621	0.3948			3528.95	-0.00516	0.18612	0.39799			3528.95	0.00161	-0.000197225	0.07302			3528.95	0.00161	-0.00119	0.08483
	3529.04	-0.00391	0.19754	0.39983			3529.04	-0.00387	0.18441	0.38989			3529.04	-0.00122	-0.000802576	0.07799			3529.04	-0.00122	-0.000930036	0.08685
	3529.14	-0.00718	0.18924	0.39992			3529.14	0.00183	0.18119	0.38871			3529.14	-0.00249	-0.00293	0.08213			3529.14	-0.00249	-0.00383	0.08913
	3529.24	0.00897	0.19163	0.39612			3529.24	-0.000492349	0.18628	0.39031			3529.24	-0.00274	-0.00106	0.0852			3529.24	-0.00274	-0.00523	0.0904
	3529.34	0.01511	0.20368	0.39382			3529.34	-0.00389	0.19569	0.39306			3529.34	-0.00336	0.000928333	0.08703			3529.34	-0.00336	-0.002	0.09093
	3529.43	-0.00457	0.20262	0.39144			3529.43	-0.00674	0.19879	0.39827			3529.43	-0.00133	-0.000257147	0.08771			3529.43	-0.00133	-0.000409423	0.09089
	3529.53	-0.01747	0.19515	0.38981			3529.53	-0.01357	0.20227	0.39963			3529.53	0.00143	-0.00102	0.08827			3529.53	0.00143	-0.000724385	0.0906
	3529.63	-0.01078	0.19599	0.39385			3529.63	-0.01365	0.20693	0.40098			3529.63	0.00136	-0.00179	0.08982			3529.63	0.00136	-0.00125	0.09075
	3529.73	-0.00486	0.20538	0.39755			3529.73	-0.00426	0.20535	0.40059			3529.73	-0.000194742	-0.00398	0.09132			3529.73	-0.000194742	-0.00193	0.091
	3529.82	-0.00295	0.21131	0.40113			3529.82	0.000521029	0.206	0.39854			3529.82	-0.000608146	-0.00539	0.09191			3529.82	-0.000608146	-0.00277	0.09134
	3529.92	-0.000335772	0.20788	0.4009			3529.92	-0.00738	0.19892	0.39181			3529.92	0.000178423	-0.0052	0.09186			3529.92	0.000178423	-0.0028	0.09193
	3530.02	-0.00316	0.20934	0.39226			3530.02	-0.00619	0.19069	0.38447			3530.02	0.00103	-0.00316	0.09151			3530.02	0.00103	-0.00013679	0.09309
	3530.12	-0.00314	0.21386	0.38683			3530.12	0.00391	0.19649	0.387			3530.12	0.000715723	-0.00459	0.09119			3530.12	0.000715723	0.000178393	0.09456
	3530.21	0.00495	0.21183	0.3902			3530.21	8.123e-05	0.19977	0.39278			3530.21	0.000920979	-0.00601	0.09132			3530.21	0.000920979	-0.00366	0.09439
	3530.31	0.00974	0.20563	0.39676			3530.31	-0.0084	0.20204	0.39628			3530.31	0.00165	-0.00373	0.09223			3530.31	0.00165	-0.00522	0.09364
	3530.41	0.00538	0.20298	0.40082			3530.41	-0.0058	0.20281	0.395			3530.41	0.0018	-0.00642	0.09333			3530.41	0.0018	-0.00426	0.09391
	3530.51	0.00251	0.20107	0.39782			3530.51	0.00655	0.19245	0.3962			3530.51	0.00219	-0.00906	0.0939			3530.51	0.00219	-0.00491	0.09425
	3530.61	0.00397	0.19686	0.39368			3530.61	0.01261	0.18588	0.39342			3530.61	0.000323885	-0.00496	0.09418			3530.61	0.000323885	-0.00543	0.09461
	3530.7	-0.00722	0.19603	0.38718			3530.7	0.00358	0.19213	0.38136			3530.7	-0.00439	-0.0022	0.09454			3530.7	-0.00439	-0.00192	0.09485
	3530.8	-0.01474	0.19003	0.38822			3530.8	-0.00843	0.20195	0.38406			3530.8	-0.00982	-0.00409	0.09487			3530.8	-0.00982	0.00343	0.09478
	3530.9	-0.00532	0.18237	0.40027			3530.9	-0.01017	0.20495	0.40186			3530.9	-0.00795	-0.00303	0.09468			3530.9	-0.00795	0.00477	0.09539
	3531	0.000548286	0.18758	0.4026			3531	-9.54701e-05	0.19644	0.40893			3531	-0.000259019	0.00122	0.09398			3531	-0.000259019	0.00424	0.0964
	3531.09	0.00186	0.19887	0.40653			3531.09	0.00111	0.18811	0.40818			3531.09	0.0014	0.000173246	0.09433			3531.09	0.0014	0.00359	0.09662
	3531.19	-0.00294	0.2033	0.41039			3531.19	-0.00597	0.19425	0.40914			3531.19	-0.000919345	-0.00327	0.09538			3531.19	-0.000919345	0.000765059	0.0969
	3531.29	-0.00807	0.20107	0.39827			3531.29	-0.00469	0.19883	0.40009			3531.29	-0.000194847	-0.00391	0.09569			3531.29	-0.000194847	-0.00319	0.09756
	3531.39	-0.000674122	0.2032	0.38786			3531.39	-0.00124	0.19377	0.39301			3531.39	0.00185	-0.00237	0.09634			3531.39	0.00185	-0.00583	0.09787
	3531.48	0.00151	0.20435	0.39496			3531.48	0.00179	0.19212	0.39343			3531.48	0.00339	0.00102	0.09724			3531.48	0.00339	-0.00497	0.0976
	3531.58	0.000725543	0.19056	0.40427			3531.58	-0.00167	0.18903	0.39239			3531.58	0.00467	0.00622	0.09722			3531.58	0.00467	-0.00302	0.09733
	3531.68	0.00674	0.17884	0.39963			3531.68	-0.01516	0.1913	0.39186			3531.68	0.00364	0.00857	0.09711			3531.68	0.00364	-0.00277	0.0979
	3531.78	0.00739	0.18251	0.39576			3531.78	-0.02184	0.19827	0.39529			3531.78	-0.000942536	0.00408	0.09762			3531.78	-0.000942536	-0.00414	0.09819
	3531.88	0.00501	0.19066	0.39591			3531.88	-0.01696	0.19927	0.4005			3531.88	-0.00512	0.00175	0.09815			3531.88	-0.00512	-0.00553	0.09763
	3531.97	0.001	0.19732	0.3968			3531.97	-0.00508	0.20229	0.40167			3531.97	-0.00449	0.00429	0.09776			3531.97	-0.00449	-0.00642	0.09732
	3532.07	0.00191	0.19944	0.40117			3532.07	0.00822	0.19812	0.40272			3532.07	-0.0026	0.00558	0.09671			3532.07	-0.0026	-0.00603	0.0974
	3532.17	0.00763	0.19377	0.40537			3532.17	0.01061	0.1994	0.39391			3532.17	-0.00192	0.0045	0.09671			3532.17	-0.00192	-0.00212	0.0974
	3532.27	0.00699	0.19333	0.41423			3532.27	0.000186581	0.20903	0.37972			3532.27	-0.000862965	0.000152552	0.0979			3532.27	-0.000862965	0.000607868	0.09772
	3532.36	0.00873	0.20334	0.41354			3532.36	-0.00331	0.20728	0.37706			3532.36	-0.00188	-0.00203	0.09899			3532.36	-0.00188	9.61047e-05	0.09913
	3532.46	0.00603	0.20604	0.3923			3532.46	0.00904	0.20467	0.38879			3532.46	-0.00361	0.00168	0.0996			3532.46	-0.00361	-0.000638288	0.10019
	3532.56	-0.0066	0.20226	0.3784			3532.56	0.01292	0.19768	0.40297			3532.56	-0.00095416	0.00486	0.09984			3532.56	-0.00095416	-0.00168	0.09977
	3532.66	-0.0075	0.20772	0.38529			3532.66	0.00825	0.18921	0.40482			3532.66	0.00194	0.00334	0.09982			3532.66	0.00194	-0.00213	0.0993
	3532.75	0.00492	0.21475	0.39658			3532.75	0.00813	0.18723	0.40535			3532.75	0.00243	0.000341864	0.10024			3532.75	0.00243	-0.000419329	0.09886
	3532.85	0.0028	0.20423	0.3982			3532.85	-0.00135	0.18916	0.40365			3532.85	5.14022e-05	8.6429e-05	0.10082			3532.85	5.14022e-05	0.00313	0.09854
	3532.95	-0.00951	0.19493	0.39487			3532.95	-0.01388	0.19909	0.39785			3532.95	-0.00399	-0.000408345	0.10085			3532.95	-0.00399	0.0064	0.09888
	3533.05	0.000528219	0.19674	0.40561			3533.05	-0.01057	0.20442	0.39323			3533.05	-0.0034	-0.00229	0.10092			3533.05	-0.0034	0.00702	0.0992
	3533.14	0.00952	0.19617	0.41382			3533.14	-0.00678	0.20331	0.38966			3533.14	0.000142655	-0.000875319	0.10039			3533.14	0.000142655	0.00476	0.09898
	3533.24	0.00368	0.19864	0.39522			3533.24	-0.01416	0.20377	0.39439			3533.24	0.00187	0.000928681	0.09956			3533.24	0.00187	0.000908814	0.09798
	3533.34	0.00382	0.20673	0.38142			3533.34	-0.02205	0.20324	0.39911			3533.34	0.00161	-3.24496e-06	0.09985			3533.34	0.00161	-0.00296	0.09734
	3533.44	0.00899	0.21433	0.39164			3533.44	-0.02051	0.19824	0.40884			3533.44	0.00141	-0.00137	0.09977			3533.44	0.00141	-0.00612	0.09746
	3533.54	0.01015	0.20895	0.4048			3533.54	-0.0072	0.19318	0.4149			3533.54	0.00368	-0.000597657	0.09909			3533.54	0.00368	-0.00741	0.09718
	3533.63	0.00759	0.19633	0.40639			3533.63	0.00631	0.19535	0.39992			3533.63	0.00481	0.00296	0.09915			3533.63	0.00481	-0.00183	0.09696
	3533.73	0.01352	0.19043	0.39131			3533.73	0.00688	0.19416	0.39167			3533.73	0.000573281	0.00302	0.09959			3533.73	0.000573281	0.00625	0.09713
	3533.83	0.01124	0.19168	0.37923			3533.83	-0.00484	0.18473	0.39928			3533.83	-0.00389	0.000927078	0.09954			3533.83	-0.00389	0.00481	0.097
	3533.93	0.00159	0.19787	0.38924			3533.93	-0.01542	0.17946	0.4004			3533.93	-0.00502	0.000429587	0.09886			3533.93	-0.00502	-0.00193	0.09705
	3534.02	0.00177	0.19943	0.39459			3534.02	-0.01884	0.19243	0.394			3534.02	-0.00427	-0.000634028	0.09827			3534.02	-0.00427	-0.00292	0.09751
	3534.12	0.00374	0.18914	0.39081			3534.12	-0.01006	0.20313	0.40004			3534.12	-0.00358	-0.000457676	0.09778			3534.12	-0.00358	0.000460781	0.09774
	3534.22	0.00102	0.18334	0.39153			3534.22	-6.75995e-05	0.1987	0.40345			3534.22	-0.00264	-7.975e-05	0.09805			3534.22	-0.00264	0.00171	0.09745
	3534.32	-0.000539785	0.19151	0.39098			3534.32	-0.00172	0.19866	0.40411			3534.32	-0.00164	0.000485746	0.09888			3534.32	-0.00164	0.00192	0.09717
	3534.41	-0.00219	0.19756	0.4001			3534.41	-0.0063	0.19081	0.40894			3534.41	-0.00199	0.00361	0.10001			3534.41	-0.00199	0.00185	0.09716
	3534.51	-0.01579	0.20169	0.40692			3534.51	-0.00806	0.18128	0.39862			3534.51	-0.000800175	0.00468	0.10197			3534.51	-0.000800175	-0.00112	0.09689
	3534.61	-0.01726	0.20088	0.40457			3534.61	-0.00335	0.19236	0.38908			3534.61	0.000849468	0.00189	0.10241			3534.61	0.000849468	-0.00232	0.09641
	3534.71	-0.00288	0.18977	0.40856			3534.71	0.00283	0.20548	0.39648			3534.71	-0.000546389	-0.000115773	0.10137			3534.71	-0.000546389	0.00068406	0.09643
	3534.8	-0.00461	0.18145	0.41165			3534.8	0.0058	0.20601	0.40841			3534.8	-0.000695195	-0.00366	0.10068			3534.8	-0.000695195	0.00297	0.09755
	3534.9	-0.01265	0.17636	0.41406			3534.9	0.0079	0.209	0.40808			3534.9	0.00298	-0.00268	0.10001			3534.9	0.00298	0.00312	0.0989
	3535	-0.00968	0.18404	0.41237			3535	0.00462	0.20908	0.40193			3535	0.00545	0.00541	0.09956			3535	0.00545	0.00359	0.09982
	3535.1	-0.00693	0.20371	0.41325			3535.1	-0.00567	0.19445	0.39831			3535.1	0.00388	0.0053	0.09986			3535.1	0.00388	0.00271	0.10064
	3535.2	-0.00406	0.20968	0.41728			3535.2	-0.0106	0.18717	0.39825			3535.2	0.000149217	-0.00268	0.10053			3535.2	0.000149217	-0.00171	0.10164
	3535.29	0.00358	0.20208	0.40295			3535.29	-0.01258	0.18807	0.40262			3535.29	-0.000414154	-0.00636	0.10015			3535.29	-0.000414154	-0.00784	0.10239
	3535.39	0.00793	0.19423	0.39135			3535.39	-0.01947	0.19146	0.40135			3535.39	0.00186	-0.00579	0.09967			3535.39	0.00186	-0.00899	0.10204
	3535.49	0.01257	0.1946	0.39			3535.49	-0.02062	0.20139	0.399			3535.49	0.00138	-0.00515	0.10055			3535.49	0.00138	-0.00373	0.10123
	3535.59	0.01131	0.20741	0.39124			3535.59	-0.0167	0.20256	0.40406			3535.59	-0.00135	-0.00278	0.10101			3535.59	-0.00135	0.000147387	0.10157
	3535.68	-0.000775571	0.21112	0.39509			3535.68	-0.01058	0.19625	0.40529			3535.68	-0.00392	0.000201186	0.10018			3535.68	-0.00392	0.000159011	0.10236
	3535.78	-0.00739	0.20478	0.38934			3535.78	-0.00116	0.19083	0.39662			3535.78	-0.0036	0.000240833	0.09937			3535.78	-0.0036	-0.00298	0.10191
	3535.88	-0.00976	0.20723	0.38559			3535.88	0.00413	0.18449	0.3937			3535.88	-0.00174	-0.00264	0.09899			3535.88	-0.00174	-0.00424	0.10097
	3535.98	-0.00812	0.20309	0.39224			3535.98	0.00804	0.19166	0.40035			3535.98	-0.00301	-0.00623	0.09855			3535.98	-0.00301	-0.0023	0.10007
	3536.07	0.000741708	0.19502	0.39925			3536.07	0.014	0.20319	0.40065			3536.07	-0.00405	-0.00766	0.0987			3536.07	-0.00405	-0.00178	0.09921
	3536.17	0.00308	0.19336	0.40336			3536.17	0.019	0.20945	0.40043			3536.17	-0.00282	-0.00177	0.09906			3536.17	-0.00282	0.00182	0.09946
	3536.27	0.00222	0.19814	0.40682			3536.27	0.02186	0.22119	0.40727			3536.27	-0.00323	0.00627	0.09893			3536.27	-0.00323	0.00897	0.10041
	3536.37	0.01177	0.21296	0.40749			3536.37	0.02134	0.21339	0.40854			3536.37	-0.00181	0.00493	0.09852			3536.37	-0.00181	0.01161	0.10105
	3536.46	0.01245	0.21464	0.3999			3536.46	0.01569	0.19181	0.40166			3536.46	0.00403	-0.00123	0.0979			3536.46	0.00403	0.00929	0.10164
	3536.56	0.00402	0.20342	0.3906			3536.56	0.00694	0.1831	0.39762			3536.56	0.00578	-0.000810589	0.0979			3536.56	0.00578	0.00535	0.10171
	3536.66	0.00707	0.2006	0.38827			3536.66	0.000274652	0.18856	0.39974			3536.66	0.000217302	0.00147	0.09883			3536.66	0.000217302	-0.000737623	0.10087
	3536.76	-0.000132873	0.1976	0.39057			3536.76	-0.00367	0.19453	0.39973			3536.76	-0.00337	-0.000417821	0.1002			3536.76	-0.00337	-0.00473	0.10048
	3536.86	-0.01204	0.19575	0.39587			3536.86	-0.00374	0.19323	0.40439			3536.86	-0.00165	-0.00119	0.10126			3536.86	-0.00165	-0.00528	0.10134
	3536.95	-0.00401	0.1939	0.40058			3536.95	0.00181	0.20441	0.41018			3536.95	-0.00091103	-0.00298	0.10093			3536.95	-0.00091103	-0.00652	0.10239
	3537.05	0.0044	0.18965	0.40058			3537.05	0.00789	0.21667	0.39862			3537.05	-0.000647803	-0.00372	0.0998			3537.05	-0.000647803	-0.0073	0.10293
	3537.15	0.00329	0.19318	0.39828			3537.15	0.00325	0.20959	0.38815			3537.15	0.0015	-0.00195	0.09934			3537.15	0.0015	-0.00641	0.10316
	3537.25	-0.00243	0.18666	0.40037			3537.25	-0.00754	0.19716	0.39303			3537.25	0.00334	-0.00269	0.09875			3537.25	0.00334	-0.00564	0.10222
	3537.34	-0.01075	0.17406	0.40665			3537.34	-0.01014	0.19855	0.39636			3537.34	0.00396	-0.00387	0.09796			3537.34	0.00396	-0.00322	0.10074
	3537.44	-0.00909	0.18471	0.40818			3537.44	-0.00417	0.21074	0.3979			3537.44	0.0035	-0.0039	0.09811			3537.44	0.0035	0.00116	0.10062
	3537.54	-0.00443	0.20528	0.39907			3537.54	0.0014	0.21667	0.40751			3537.54	0.00362	-0.00078446	0.09858			3537.54	0.00362	0.00486	0.10115
	3537.64	0.000718297	0.20545	0.39046			3537.64	0.00747	0.21591	0.41476			3537.64	0.00284	0.0023	0.09908			3537.64	0.00284	0.00537	0.10091
	3537.73	0.01191	0.19258	0.38587			3537.73	0.01063	0.21544	0.40763			3537.73	-0.00142	-0.000264672	0.09944			3537.73	-0.00142	0.00122	0.09996
	3537.83	0.00925	0.18918	0.38613			3537.83	-0.000235938	0.21417	0.39633			3537.83	-0.00369	-0.00109	0.09926			3537.83	-0.00369	-0.0034	0.09886
	3537.93	-0.000261636	0.19478	0.39422			3537.93	-0.00842	0.2064	0.39704			3537.93	-0.00313	0.00164	0.09849			3537.93	-0.00313	-0.00674	0.09808
	3538.03	-0.00759	0.20554	0.39931			3538.03	-0.00559	0.19173	0.40459			3538.03	-0.00324	-0.000167891	0.09774			3538.03	-0.00324	-0.00772	0.09772
	3538.12	-0.01857	0.20916	0.39743			3538.12	-0.00768	0.18601	0.40118			3538.12	-0.000746582	-0.003	0.09844			3538.12	-0.000746582	-0.00539	0.09766
	3538.22	-0.01074	0.19869	0.38904			3538.22	-0.00994	0.19757	0.39678			3538.22	0.00314	-0.00507	0.09973			3538.22	0.00314	-0.00335	0.09773
	3538.32	0.00364	0.19373	0.3916			3538.32	-0.00226	0.20727	0.40897			3538.32	0.00387	-0.00771	0.10015			3538.32	0.00387	-0.00314	0.09691
	3538.42	-0.00551	0.19503	0.40181			3538.42	0.00139	0.20185	0.41935			3538.42	-0.000318755	-0.00708	0.10024			3538.42	-0.000318755	-0.00401	0.09549
	3538.52	-0.01531	0.19828	0.40684			3538.52	-0.00754	0.19668	0.41414			3538.52	-0.00281	-0.00584	0.10016			3538.52	-0.00281	-0.004	0.09539
	3538.61	-0.01094	0.20704	0.41655			3538.61	-0.01092	0.20288	0.40506			3538.61	0.00166	-0.00293	0.09948			3538.61	0.00166	-0.00124	0.09665
	3538.71	-0.00489	0.2051	0.41371			3538.71	-0.00272	0.20687	0.40335			3538.71	0.00436	0.00264	0.09869			3538.71	0.00436	0.00182	0.09797
	3538.81	-0.00136	0.19598	0.39597			3538.81	0.000711665	0.19556	0.40284			3538.81	0.00296	0.00403	0.09853			3538.81	0.00296	0.00259	0.09903
	3538.91	0.00201	0.19762	0.39459			3538.91	-0.00362	0.18199	0.39822			3538.91	0.00257	0.00316	0.09907			3538.91	0.00257	0.00143	0.09982
	3539	0.00249	0.20955	0.40389			3539	-0.00437	0.17922	0.39749			3539	0.000871648	0.00241	0.09973			3539	0.000871648	-0.00182	0.10017
	3539.1	-0.00371	0.21479	0.40188			3539.1	-0.00199	0.18259	0.39475			3539.1	-0.00272	-0.000126921	0.10011			3539.1	-0.00272	-0.00432	0.10058
	3539.2	-0.00444	0.20771	0.39669			3539.2	-0.00364	0.19129	0.38769			3539.2	-0.00437	-0.0053	0.09995			3539.2	-0.00437	-0.00526	0.10043
	3539.3	0.00273	0.20779	0.39327			3539.3	-0.00698	0.19811	0.39262			3539.3	-0.00384	-0.00778	0.10031			3539.3	-0.00384	-0.00347	0.0991
	3539.39	0.00924	0.20404	0.38945			3539.39	-0.00853	0.19501	0.40465			3539.39	-0.00365	-0.00321	0.10118			3539.39	-0.00365	0.00222	0.09805
	3539.49	0.01143	0.19145	0.39772			3539.49	-0.00873	0.18818	0.40261			3539.49	-0.00778	-0.00197	0.10062			3539.49	-0.00778	0.0033	0.09765
	3539.59	0.00771	0.1869	0.40946			3539.59	-0.00601	0.18914	0.39205			3539.59	-0.00971	-0.00421	0.09952			3539.59	-0.00971	-0.000438594	0.0975
	3539.69	0.000969691	0.19278	0.40336			3539.69	0.00437	0.20119	0.38434			3539.69	-0.00418	-0.00652	0.09868			3539.69	-0.00418	-0.000856945	0.09824
	3539.79	-0.00473	0.20567	0.39344			3539.79	0.00961	0.20475	0.37514			3539.79	-0.00128	-0.00934	0.09795			3539.79	-0.00128	0.000941132	0.09967
	3539.88	-0.00403	0.20337	0.40343			3539.88	0.00625	0.1935	0.37727			3539.88	-0.00206	-0.00667	0.09798			3539.88	-0.00206	0.00129	0.10077
	3539.98	0.00291	0.19271	0.41542			3539.98	0.002	0.18156	0.39442			3539.98	-0.000359005	-0.000513696	0.09827			3539.98	-0.000359005	0.00101	0.10088
	3540.08	0.0076	0.19702	0.40303			3540.08	-0.00571	0.17483	0.40558			3540.08	0.00298	0.00364	0.09815			3540.08	0.00298	-0.000343044	0.10045
	3540.18	0.00219	0.20248	0.39263			3540.18	-0.00182	0.17906	0.41			3540.18	0.00314	0.000218466	0.09845			3540.18	0.00314	-0.00413	0.10057
	3540.27	-0.00125	0.20603	0.40003			3540.27	0.00424	0.18886	0.41162			3540.27	-0.00158	-0.00476	0.09922			3540.27	-0.00158	-0.00608	0.10103
	3540.37	0.00612	0.20982	0.40361			3540.37	-0.00528	0.18963	0.40574			3540.37	-0.00642	0.000907151	0.09931			3540.37	-0.00642	-0.00109	0.10101
	3540.47	0.01227	0.20539	0.40129			3540.47	-0.0111	0.19391	0.39682			3540.47	-0.00468	0.00497	0.09928			3540.47	-0.00468	0.00334	0.10054
	3540.57	0.00672	0.20312	0.40363			3540.57	-0.000427689	0.20462	0.3941			3540.57	0.0018	0.000115066	0.09963			3540.57	0.0018	0.0013	0.10007
	3540.66	-0.00562	0.20853	0.40671			3540.66	0.00847	0.20371	0.39833			3540.66	0.00592	-0.000720915	0.10013			3540.66	0.00592	-0.000648112	0.09998
	3540.76	-0.000839116	0.21025	0.40083			3540.76	0.00416	0.19815	0.40491			3540.76	0.00754	0.000156802	0.10038			3540.76	0.00754	-0.00164	0.10062
	3540.86	0.01071	0.20205	0.39369			3540.86	0.00137	0.19583	0.4081			3540.86	0.00701	0.000760342	0.10005			3540.86	0.00701	-0.00373	0.10158
	3540.96	0.00326	0.19551	0.38725			3540.96	0.00478	0.20199	0.40104			3540.96	0.00488	0.00392	0.10006			3540.96	0.00488	-0.00303	0.10217
	3541.05	-0.01118	0.19612	0.3875			3541.05	0.01149	0.21332	0.39409			3541.05	0.00413	0.00387	0.10012			3541.05	0.00413	0.00276	0.10228
	3541.15	-0.00853	0.19696	0.40104			3541.15	0.01365	0.20866	0.40089			3541.15	0.00581	0.00381	0.10024			3541.15	0.00581	0.00781	0.1024
	3541.25	0.01236	0.19988	0.40614			3541.25	0.01156	0.20435	0.40242			3541.25	0.00618	-0.00013152	0.10105			3541.25	0.00618	0.00723	0.10331
	3541.35	0.01883	0.19553	0.40378			3541.35	0.01174	0.2102	0.39345			3541.35	0.00297	-0.00905	0.10184			3541.35	0.00297	0.00351	0.10393
	3541.45	0.00885	0.18623	0.40391			3541.45	0.00963	0.20577	0.39615			3541.45	1.15007e-05	-0.00948	0.10254			3541.45	1.15007e-05	0.00204	0.10325
	3541.54	0.012	0.19667	0.40563			3541.54	0.00259	0.19984	0.40077			3541.54	0.000469985	-0.00257	0.10283			3541.54	0.000469985	0.00389	0.10252
	3541.64	0.01563	0.2091	0.4087			3541.64	-0.00602	0.1987	0.39279			3541.64	0.00467	0.00439	0.10276			3541.64	0.00467	0.0036	0.10194
	3541.74	0.00735	0.19945	0.40626			3541.74	-0.00697	0.19704	0.38804			3541.74	0.00735	0.00689	0.10286			3541.74	0.00735	0.00163	0.10093
	3541.84	0.0074	0.19508	0.40056			3541.84	-0.00186	0.19177	0.39651			3541.84	0.00408	0.00261	0.10248			3541.84	0.00408	0.00302	0.10057
	3541.93	0.01516	0.19973	0.39893			3541.93	0.00118	0.19112	0.40236			3541.93	-0.000865903	-0.00105	0.10189			3541.93	-0.000865903	0.00471	0.10088
	3542.03	0.01492	0.19918	0.40533			3542.03	0.00714	0.19787	0.3908			3542.03	-0.000605022	0.00264	0.1021			3542.03	-0.000605022	0.00311	0.10031
	3542.13	0.00315	0.2023	0.40154			3542.13	0.01644	0.19887	0.38076			3542.13	0.00402	0.00631	0.10247			3542.13	0.00402	0.00272	0.09858
	3542.23	-0.01	0.20129	0.39252			3542.23	0.01579	0.19721	0.39115			3542.23	0.00398	0.00487	0.10267			3542.23	0.00398	0.00455	0.09728
	3542.32	-0.01085	0.19335	0.40788			3542.32	0.0071	0.20479	0.4034			3542.32	1.51123e-05	0.00436	0.10306			3542.32	1.51123e-05	0.00508	0.09796
	3542.42	-0.00358	0.19661	0.41969			3542.42	0.00259	0.21371	0.40492			3542.42	-0.00154	0.00398	0.10303			3542.42	-0.00154	0.00334	0.09955
	3542.52	0.00291	0.20945	0.41069			3542.52	-0.000358012	0.20966	0.40472			3542.52	-0.00142	0.00431	0.1026			3542.52	-0.00142	-0.000192972	0.10042
	3542.62	0.00803	0.2132	0.40493			3542.62	-0.00118	0.19924	0.40527			3542.62	-0.00194	0.00457	0.10214			3542.62	-0.00194	-0.00175	0.10151
	3542.71	0.00978	0.20246	0.39888			3542.71	-0.00163	0.19571	0.40142			3542.71	-0.00371	-0.00152	0.10246			3542.71	-0.00371	-0.000917273	0.10269
	3542.81	0.00508	0.19339	0.38913			3542.81	-0.00541	0.20373	0.39857			3542.81	-0.00389	-0.00679	0.10289			3542.81	-0.00389	-0.00128	0.10285
	3542.91	-0.0037	0.19643	0.39095			3542.91	-0.00374	0.21334	0.40845			3542.91	-0.00362	-0.00659	0.10199			3542.91	-0.00362	-0.00373	0.10211
	3543.01	-0.00719	0.19777	0.40424			3543.01	-0.00367	0.21074	0.4216			3543.01	-0.0018	-0.00483	0.10087			3543.01	-0.0018	-0.00728	0.10108
	3543.11	-0.00256	0.19728	0.40281			3543.11	-0.00373	0.20114	0.42022			3543.11	0.00207	-0.00356	0.10059			3543.11	0.00207	-0.00481	0.10051
	3543.2	0.00434	0.19753	0.38641			3543.2	0.00419	0.20158	0.40876			3543.2	0.00102	-0.00263	0.10047			3543.2	0.00102	0.00273	0.10055
	3543.3	0.00646	0.19264	0.39191			3543.3	0.01225	0.20507	0.39663			3543.3	-0.00161	0.00107	0.10036			3543.3	-0.00161	0.0053	0.10049
	3543.4	0.00219	0.19442	0.40434			3543.4	0.01508	0.20537	0.39048			3543.4	-0.0012	0.00527	0.09975			3543.4	-0.0012	0.00358	0.09975
	3543.5	-0.00605	0.20217	0.39885			3543.5	0.01076	0.20279	0.39051			3543.5	0.000163152	0.00294	0.099			3543.5	0.000163152	0.000783268	0.09885
	3543.59	-0.01379	0.19695	0.39926			3543.59	0.00369	0.19588	0.39598			3543.59	0.00278	-0.00157	0.09902			3543.59	0.00278	-0.0012	0.09854
	3543.69	-0.00684	0.19607	0.41496			3543.69	-0.00263	0.19868	0.40926			3543.69	0.0045	-9.30582e-05	0.09846			3543.69	0.0045	-0.000566579	0.09913
	3543.79	0.00655	0.20402	0.41901			3543.79	-0.00332	0.20668	0.40294			3543.79	0.0047	0.00329	0.098			3543.79	0.0047	0.00199	0.09957
	3543.89	0.00326	0.19192	0.40512			3543.89	-0.000358569	0.20727	0.38086			3543.89	0.00311	0.00243	0.09866			3543.89	0.00311	0.00356	0.09903
	3543.98	-0.00525	0.18662	0.4005			3543.98	0.00103	0.20046	0.38164			3543.98	0.000203355	-0.0014	0.09955			3543.98	0.000203355	0.00214	0.09825
	3544.08	-0.00258	0.20399	0.40806			3544.08	0.000538867	0.19233	0.39389			3544.08	0.00112	-0.00416	0.09985			3544.08	0.00112	0.00036033	0.09794
	3544.18	0.00586	0.21693	0.41423			3544.18	-0.00485	0.19732	0.39569			3544.18	0.00469	-0.00299	0.09916			3544.18	0.00469	-0.000426645	0.09848
	3544.28	0.00981	0.21843	0.40545			3544.28	-0.01104	0.21162	0.3966			3544.28	0.00376	-0.000314142	0.09872			3544.28	0.00376	-0.000931197	0.099
	3544.38	0.00509	0.20927	0.39394			3544.38	-0.00917	0.20919	0.4028			3544.38	-0.00111	-0.00255	0.09881			3544.38	-0.00111	-0.00243	0.0993
	3544.47	0.00386	0.20251	0.39364			3544.47	0.00102	0.20018	0.40704			3544.47	-0.00211	-0.00516	0.0988			3544.47	-0.00211	-0.00436	0.09986
	3544.57	0.00912	0.19841	0.3922			3544.57	0.00232	0.20147	0.4055			3544.57	-0.00196	-0.00632	0.09894			3544.57	-0.00196	-0.00268	0.09978
	3544.67	0.00831	0.19087	0.3929			3544.67	-0.000572616	0.19491	0.40175			3544.67	-0.0041	-0.00838	0.09927			3544.67	-0.0041	-0.00172	0.09907
	3544.77	0.002	0.19262	0.40158			3544.77	0.000445221	0.19027	0.4062			3544.77	-0.00486	-0.00642	0.09976			3544.77	-0.00486	-0.00634	0.09897
	3544.86	-0.00696	0.19822	0.40723			3544.86	-0.00227	0.19486	0.40565			3544.86	-0.0048	-0.00237	0.1007			3544.86	-0.0048	-0.00738	0.09973
	3544.96	-0.01472	0.19582	0.40664			3544.96	0.00721	0.1901	0.39752			3544.96	-0.00423	-0.00493	0.10159			3544.96	-0.00423	-0.00397	0.10015
	3545.06	-0.01789	0.18715	0.39985			3545.06	0.01909	0.18509	0.40082			3545.06	-0.00283	-0.00906	0.10087			3545.06	-0.00283	-0.00147	0.09997
	3545.16	-0.02113	0.1884	0.39381			3545.16	0.01323	0.18991	0.40274			3545.16	-0.00175	-0.00745	0.0994			3545.16	-0.00175	0.00174	0.09969
	3545.25	-0.01614	0.20508	0.40063			3545.25	0.00359	0.1969	0.39661			3545.25	0.000285597	-0.00417	0.09916			3545.25	0.000285597	0.00292	0.09983
	3545.35	-0.00586	0.21516	0.40627			3545.35	-0.0014	0.20083	0.39195			3545.35	0.000759434	0.00249	0.09918			3545.35	0.000759434	0.00214	0.10045
	3545.45	-0.00404	0.20619	0.39883			3545.45	-0.0027	0.19893	0.38452			3545.45	-0.000832574	0.00932	0.09846			3545.45	-0.000832574	0.000792001	0.10015
	3545.55	-0.00349	0.19392	0.3899			3545.55	-0.00611	0.20378	0.37758			3545.55	0.00159	0.00772	0.09796			3545.55	0.00159	-0.00271	0.09926
	3545.64	-0.000265538	0.1919	0.39945			3545.64	-0.01042	0.21144	0.38295			3545.64	0.00339	0.00377	0.09765			3545.64	0.00339	-0.00481	0.09903
	3545.74	0.000542154	0.19764	0.41238			3545.74	-0.00868	0.20751	0.3887			3545.74	0.000165254	0.00404	0.09741			3545.74	0.000165254	-0.00189	0.0991
	3545.84	-0.00188	0.20346	0.41007			3545.84	0.000323147	0.20567	0.39312			3545.84	-0.00288	0.00259	0.09762			3545.84	-0.00288	-6.90523e-05	0.09921
	3545.94	0.00321	0.2058	0.40136			3545.94	0.01265	0.20131	0.3994			3545.94	-0.00256	-0.000651169	0.09764			3545.94	-0.00256	-0.00305	0.09964
	3546.04	0.01428	0.20652	0.39416			3546.04	0.01839	0.19368	0.3946			3546.04	-0.000270934	-0.00146	0.09784			3546.04	-0.000270934	-0.00411	0.10053
	3546.13	0.01591	0.20337	0.4006			3546.13	0.01385	0.20013	0.38844			3546.13	0.00259	-0.000399914	0.0981			3546.13	0.00259	-0.00198	0.10144
	3546.23	0.00824	0.20807	0.40797			3546.23	0.00745	0.20804	0.38958			3546.23	0.00181	-0.000713947	0.09753			3546.23	0.00181	0.000829545	0.10161
	3546.33	0.00541	0.21832	0.40108			3546.33	0.00645	0.20519	0.39823			3546.33	-0.0024	-0.00483	0.09687			3546.33	-0.0024	0.0033	0.10099
	3546.43	0.00616	0.21792	0.39744			3546.43	0.00365	0.2065	0.40801			3546.43	-0.00195	-0.00702	0.09668			3546.43	-0.00195	0.00193	0.10012
	3546.52	-0.00107	0.20752	0.39414			3546.52	0.00768	0.20979	0.40427			3546.52	-0.00145	-0.00724	0.09708			3546.52	-0.00145	-0.00047154	0.09919
	3546.62	-0.00605	0.19696	0.39047			3546.62	0.00997	0.20344	0.4012			3546.62	-0.00274	-0.0066	0.098			3546.62	-0.00274	0.00090749	0.09817
	3546.72	-0.00793	0.20171	0.40432			3546.72	0.00526	0.19289	0.40636			3546.72	-0.00033715	-0.000229067	0.09881			3546.72	-0.00033715	0.00138	0.09768
	3546.82	-0.01045	0.20766	0.41402			3546.82	0.00746	0.18635	0.40579			3546.82	0.000789929	0.00348	0.09903			3546.82	0.000789929	0.000286752	0.0981
	3546.91	-0.01158	0.20389	0.41012			3546.91	0.00666	0.18558	0.40309			3546.91	-0.00123	-0.000446807	0.09886			3546.91	-0.00123	-0.00099523	0.09856
	3547.01	-0.00778	0.19971	0.41196			3547.01	0.00951	0.18729	0.40764			3547.01	-0.00334	-0.00366	0.09881			3547.01	-0.00334	-0.0031	0.09825
	3547.11	0.000425655	0.19222	0.41119			3547.11	0.01383	0.19144	0.41333			3547.11	-0.00588	-0.00634	0.09871			3547.11	-0.00588	-0.00286	0.09734
	3547.21	-0.00749	0.19163	0.39911			3547.21	0.00782	0.19081	0.41454			3547.21	-0.00689	-0.0071	0.09871			3547.21	-0.00689	-0.003	0.0963
	3547.3	-0.02066	0.19751	0.39385			3547.3	0.00301	0.18569	0.41182			3547.3	-0.00308	-0.0013	0.09911			3547.3	-0.00308	-0.00344	0.09589
	3547.4	-0.01697	0.19362	0.39615			3547.4	0.0011	0.19405	0.40718			3547.4	0.00253	0.00542	0.09909			3547.4	0.00253	-0.000331188	0.09612
	3547.5	-0.01064	0.19533	0.398			3547.5	-0.00365	0.20453	0.40244			3547.5	0.004	0.00879	0.09802			3547.5	0.004	0.00247	0.09651
	3547.6	-0.00923	0.21089	0.39993			3547.6	-0.00262	0.19866	0.39569			3547.6	0.00299	0.00817	0.09707			3547.6	0.00299	0.00196	0.09664
	3547.7	-0.00489	0.2142	0.40608			3547.7	0.00237	0.19599	0.39696			3547.7	0.00121	0.00234	0.09712			3547.7	0.00121	0.000254573	0.09651
	3547.79	-0.000680254	0.19874	0.40788			3547.79	0.00637	0.20303	0.40609			3547.79	-0.00246	-0.00572	0.09713			3547.79	-0.00246	-0.00235	0.09633
	3547.89	-0.00108	0.18882	0.40089			3547.89	0.01201	0.20471	0.41189			3547.89	-0.0043	-0.01258	0.09662			3547.89	-0.0043	-0.00427	0.09535
	3547.99	-0.00884	0.19959	0.40491			3547.99	0.01757	0.20224	0.41598			3547.99	-0.00353	-0.01415	0.09607			3547.99	-0.00353	-0.0046	0.09431
	3548.09	-0.01707	0.21384	0.409			3548.09	0.01833	0.19524	0.42347			3548.09	-0.00192	-0.00712	0.09547			3548.09	-0.00192	-0.00446	0.09451
	3548.18	-0.01662	0.20671	0.3989			3548.18	0.00786	0.18533	0.41786			3548.18	-0.000797341	0.00162	0.09474			3548.18	-0.000797341	-0.00506	0.09519
	3548.28	-0.01324	0.19523	0.38614			3548.28	-0.00523	0.18511	0.40111			3548.28	-0.00244	0.00428	0.09413			3548.28	-0.00244	-0.0097	0.09485
	3548.38	-0.00808	0.20374	0.3875			3548.38	0.000383906	0.19981	0.40041			3548.38	-0.00701	0.000794971	0.09363			3548.38	-0.00701	-0.01244	0.0936
	3548.48	-0.00614	0.21655	0.39662			3548.48	0.01561	0.20867	0.39815			3548.48	-0.01015	-0.00402	0.09289			3548.48	-0.01015	-0.01162	0.09252
	3548.57	-0.00514	0.21644	0.40369			3548.57	0.01144	0.18873	0.39213			3548.57	-0.00949	-0.0093	0.09258			3548.57	-0.00949	-0.01192	0.0925
	3548.67	-0.00109	0.20954	0.4152			3548.67	-0.00332	0.18112	0.39912			3548.67	-0.01125	-0.01404	0.09315			3548.67	-0.01125	-0.01252	0.09342
	3548.77	-7.37876e-05	0.20526	0.4199			3548.77	-0.00826	0.20156	0.39852			3548.77	-0.01404	-0.0103	0.09298			3548.77	-0.01404	-0.01192	0.09339
	3548.87	0.00728	0.20025	0.40868			3548.87	-0.00323	0.20984	0.39167			3548.87	-0.01009	-0.0029	0.09233			3548.87	-0.01009	-0.00948	0.09167
	3548.96	0.0144	0.1999	0.40394			3548.96	-0.00177	0.20739	0.39293			3548.96	-0.00333	-0.00246	0.09237			3548.96	-0.00333	-0.00766	0.08947
	3549.06	0.00652	0.20611	0.41301			3549.06	-0.01099	0.20076	0.39426			3549.06	-0.00183	-0.005	0.09101			3549.06	-0.00183	-0.00532	0.08828
	3549.16	-0.00294	0.20661	0.41268			3549.16	-0.0122	0.18725	0.39208			3549.16	-0.00696	-0.00802	0.08874			3549.16	-0.00696	-0.00457	0.08805
	3549.26	-0.0028	0.19969	0.40701			3549.26	0.000702746	0.18205	0.38955			3549.26	-0.01208	-0.01555	0.08798			3549.26	-0.01208	-0.00742	0.08782
	3549.36	-0.00442	0.19657	0.40784			3549.36	0.00886	0.18753	0.39162			3549.36	-0.01089	-0.01844	0.08751			3549.36	-0.01089	-0.00865	0.08712
	3549.45	-0.00996	0.19529	0.40595			3549.45	0.01079	0.19194	0.39422			3549.45	-0.01016	-0.01298	0.08637			3549.45	-0.01016	-0.00712	0.08615
	3549.55	0.000886636	0.18867	0.39083			3549.55	0.01141	0.19283	0.3939			3549.55	-0.01349	-0.01353	0.08564			3549.55	-0.01349	-0.00736	0.08592
	3549.65	0.01757	0.19097	0.37778			3549.65	0.00667	0.19682	0.39814			3549.65	-0.01343	-0.01569	0.08528			3549.65	-0.01343	-0.01346	0.08673
	3549.75	0.01304	0.19734	0.39093			3549.75	0.00401	0.19725	0.40009			3549.75	-0.01081	-0.01173	0.08505			3549.75	-0.01081	-0.01915	0.08794
	3549.84	0.00277	0.1943	0.40225			3549.84	-0.000332928	0.19971	0.3983			3549.84	-0.00966	-0.01144	0.08529			3549.84	-0.00966	-0.01812	0.08946
	3549.94	-0.0078	0.18753	0.39578			3549.94	-0.00912	0.21189	0.40114			3549.94	-0.00998	-0.01315	0.08536			3549.94	-0.00998	-0.01411	0.09161
	3550.04	-0.02107	0.18291	0.39529			3550.04	-0.01351	0.20533	0.40428			3550.04	-0.01048	-0.01551	0.08584			3550.04	-0.01048	-0.01114	0.09402
	3550.14	-0.01494	0.18944	0.39572			3550.14	-0.01165	0.19274	0.40117			3550.14	-0.00694	-0.01918	0.08793			3550.14	-0.00694	-0.009	0.09625
	3550.23	0.00321	0.20077	0.39347			3550.23	-0.00423	0.1991	0.40132			3550.23	6.08086e-05	-0.01698	0.08983			3550.23	6.08086e-05	-0.00629	0.09819
	3550.33	0.00784	0.19873	0.3937			3550.33	-0.00251	0.2084	0.40406			3550.33	0.00588	-0.01175	0.09105			3550.33	0.00588	-0.00341	0.09982
	3550.43	-0.0017	0.1951	0.3931			3550.43	-0.005	0.209	0.39758			3550.43	0.01054	-0.00875	0.09299			3550.43	0.01054	-0.00262	0.10146
	3550.53	-0.00143	0.19521	0.39551			3550.53	-0.000879751	0.19654	0.39385			3550.53	0.01355	-0.00746	0.09484			3550.53	0.01355	-0.00334	0.1033
	3550.62	0.000125766	0.18872	0.39888			3550.62	0.00722	0.18179	0.40089			3550.62	0.00992	-0.00416	0.09648			3550.62	0.00992	-0.00136	0.10481
	3550.72	-0.00801	0.18614	0.4005			3550.72	0.0071	0.18791	0.40416			3550.72	0.00307	-0.00113	0.09826			3550.72	0.00307	0.00259	0.10496
	3550.82	-0.00462	0.19155	0.39513			3550.82	-0.00298	0.2069	0.40045			3550.82	0.00336	-0.00284	0.09997			3550.82	0.00336	0.00525	0.10474
	3550.92	0.00475	0.1918	0.38807			3550.92	-0.00549	0.20655	0.40638			3550.92	0.00629	-0.00373	0.10147			3550.92	0.00629	0.00526	0.10499
	3551.02	0.00351	0.18979	0.38926			3551.02	0.00586	0.18952	0.40914			3551.02	0.00659	-0.00186	0.10256			3551.02	0.00659	0.00407	0.10522
	3551.11	-0.00737	0.19989	0.39194			3551.11	0.01695	0.18695	0.3978			3551.11	0.00674	0.00103	0.10291			3551.11	0.00674	0.0039	0.10621
	3551.21	-0.0108	0.20949	0.39862			3551.21	0.01672	0.19669	0.39778			3551.21	0.00541	-0.000559822	0.10245			3551.21	0.00541	0.00535	0.10726
	3551.31	-0.000960075	0.20907	0.39964			3551.31	0.00872	0.19848	0.4028			3551.31	0.00493	-0.00555	0.10223			3551.31	0.00493	0.00683	0.10685
	3551.41	0.0154	0.2073	0.39237			3551.41	-0.00303	0.20255	0.39571			3551.41	0.00527	-0.00384	0.10264			3551.41	0.00527	0.00482	0.10552
	3551.5	0.02941	0.20559	0.39236			3551.5	-0.00293	0.20119	0.39713			3551.5	0.00406	0.00481	0.10362			3551.5	0.00406	0.00281	0.10447
	3551.6	0.02891	0.20821	0.39839			3551.6	0.00973	0.18736	0.40628			3551.6	0.0025	0.01259	0.10432			3551.6	0.0025	0.00467	0.10456
	3551.7	0.01041	0.20943	0.40484			3551.7	0.01409	0.18571	0.40288			3551.7	0.000507355	0.01376	0.10407			3551.7	0.000507355	0.00777	0.10499
	3551.8	-0.00159	0.20288	0.40934			3551.8	0.00307	0.19429	0.40029			3551.8	0.000858549	0.01639	0.10448			3551.8	0.000858549	0.00685	0.10499
	3551.89	0.00434	0.19636	0.40352			3551.89	-0.00927	0.20002	0.40142			3551.89	0.00334	0.0188	0.10531			3551.89	0.00334	0.00286	0.10454
	3551.99	0.00281	0.19573	0.40116			3551.99	-0.00374	0.20257	0.39746			3551.99	0.00341	0.01361	0.1051			3551.99	0.00341	0.00317	0.10455
	3552.09	0.00489	0.20214	0.41856			3552.09	0.00739	0.20221	0.39776			3552.09	0.00102	0.01003	0.10476			3552.09	0.00102	0.00607	0.10494
	3552.19	0.01444	0.20502	0.42224			3552.19	0.00854	0.19773	0.40167			3552.19	-0.000630361	0.00991	0.1046			3552.19	-0.000630361	0.00786	0.10452
	3552.29	0.0101	0.20531	0.40157			3552.29	-0.000979528	0.19068	0.41142			3552.29	0.00243	0.01154	0.10424			3552.29	0.00243	0.00755	0.10391
	3552.38	-0.0027	0.20871	0.39762			3552.38	-0.00851	0.18562	0.41189			3552.38	0.00421	0.01385	0.10379			3552.38	0.00421	0.00577	0.10369
	3552.48	-0.00701	0.20812	0.40976			3552.48	-0.00441	0.18924	0.39731			3552.48	0.00185	0.01269	0.10351			3552.48	0.00185	0.00627	0.10439
	3552.58	0.00331	0.20362	0.40647			3552.58	-0.00418	0.19906	0.39612			3552.58	0.000242131	0.01205	0.10388			3552.58	0.000242131	0.00535	0.10465
	3552.68	0.002	0.19683	0.39925			3552.68	-0.01071	0.20464	0.40529			3552.68	-0.00116	0.01158	0.10412			3552.68	-0.00116	0.00171	0.10349
	3552.77	-0.01127	0.19801	0.40046			3552.77	-0.00828	0.20783	0.41187			3552.77	-0.000576025	0.00849	0.10371			3552.77	-0.000576025	-0.00157	0.10243
	3552.87	-0.01718	0.20181	0.40342			3552.87	-0.00393	0.21001	0.41322			3552.87	0.0017	0.00604	0.10351			3552.87	0.0017	-0.00497	0.10175
	3552.97	-0.01754	0.20505	0.40963			3552.97	0.000476436	0.208	0.40751			3552.97	0.00263	-0.000139115	0.1033			3552.97	0.00263	-0.00349	0.10152
	3553.07	-0.00943	0.21416	0.40701			3553.07	0.01003	0.20543	0.40585			3553.07	0.00339	-0.00742	0.10277			3553.07	0.00339	0.00157	0.10183
	3553.16	-0.00581	0.21148	0.391			3553.16	0.01106	0.20497	0.40547			3553.16	0.00427	-0.00328	0.10219			3553.16	0.00427	0.00356	0.10198
	3553.26	-0.00849	0.19854	0.38716			3553.26	0.00466	0.20973	0.39916			3553.26	0.00125	0.00734	0.10188			3553.26	0.00125	0.00263	0.10178
	3553.36	-0.00332	0.18731	0.39384			3553.36	0.0042	0.21692	0.40196			3553.36	-0.00225	0.00961	0.10201			3553.36	-0.00225	0.00118	0.10111
	3553.46	0.00198	0.18446	0.39419			3553.46	0.01006	0.21233	0.40371			3553.46	-0.00108	0.00685	0.10174			3553.46	-0.00108	0.000824273	0.10025
	3553.55	0.01114	0.19087	0.39887			3553.55	0.00723	0.20194	0.40232			3553.55	0.000726093	0.00462	0.10115			3553.55	0.000726093	-0.00079614	0.09994
	3553.65	0.02232	0.19717	0.40584			3553.65	-0.00192	0.20141	0.41281			3553.65	0.00309	-0.00248	0.10111			3553.65	0.00309	-0.00108	0.10032
	3553.75	0.01517	0.1926	0.40374			3553.75	-0.00779	0.19771	0.4168			3553.75	0.00514	-0.00647	0.10132			3553.75	0.00514	0.000614685	0.10071
	3553.85	0.00332	0.18694	0.40461			3553.85	-0.01196	0.19063	0.4071			3553.85	0.00254	-0.00388	0.1014			3553.85	0.00254	-0.000962122	0.10093
	3553.95	0.00522	0.19746	0.40881			3553.95	-0.01137	0.19807	0.39609			3553.95	-0.000300395	-0.00277	0.10123			3553.95	-0.000300395	-0.00269	0.1013
	3554.04	0.00613	0.207	0.40458			3554.04	0.0014	0.20413	0.39062			3554.04	-0.00104	-0.00283	0.10082			3554.04	-0.00104	-0.000419956	0.10164
	3554.14	-0.00547	0.20793	0.40368			3554.14	0.01828	0.19984	0.38894			3554.14	-0.00318	0.00119	0.10072			3554.14	-0.00318	0.00188	0.10213
	3554.24	-0.01175	0.21067	0.40307			3554.24	0.0177	0.19672	0.38971			3554.24	-0.00334	0.00847	0.10108			3554.24	-0.00334	0.00332	0.10262
	3554.34	0.00356	0.20275	0.39675			3554.34	0.00887	0.19752	0.39472			3554.34	-0.0005698	0.0075	0.10198			3554.34	-0.0005698	0.00596	0.10318
	3554.43	0.01637	0.1949	0.3976			3554.43	0.00967	0.19339	0.39826			3554.43	0.000652027	0.000288282	0.10365			3554.43	0.000652027	0.00706	0.10453
	3554.53	0.01345	0.20161	0.39634			3554.53	0.01088	0.18599	0.39631			3554.53	0.000245638	-0.000945274	0.10452			3554.53	0.000245638	0.00624	0.1056
	3554.63	0.01041	0.20163	0.39928			3554.63	0.01215	0.18487	0.39816			3554.63	0.000273578	0.00272	0.10381			3554.63	0.000273578	0.00654	0.10494
	3554.73	0.00132	0.198	0.41003			3554.73	0.01339	0.18233	0.40564			3554.73	0.00101	0.00413	0.10258			3554.73	0.00101	0.00633	0.10436
	3554.82	-0.00322	0.19776	0.40376			3554.82	0.000415678	0.18755	0.40449			3554.82	0.00356	0.0038	0.10216			3554.82	0.00356	0.00391	0.10509
	3554.92	0.01044	0.1933	0.39741			3554.92	-0.00488	0.19398	0.39315			3554.92	0.00574	0.00368	0.10256			3554.92	0.00574	0.00279	0.10489
	3555.02	0.01552	0.19157	0.39819			3555.02	0.01132	0.18858	0.39455			3555.02	0.00271	0.00121	0.10272			3555.02	0.00271	0.00261	0.1037
	3555.12	0.00466	0.19822	0.39523			3555.12	0.0139	0.18744	0.40082			3555.12	-0.000955496	0.00262	0.10258			3555.12	-0.000955496	0.00195	0.10301
	3555.21	-0.00303	0.20245	0.39876			3555.21	-0.0038	0.19116	0.39458			3555.21	0.00103	0.00831	0.10211			3555.21	0.00103	0.000694372	0.10198
	3555.31	-0.00548	0.20387	0.39603			3555.31	-0.01306	0.19508	0.39879			3555.31	0.00513	0.00984	0.1013			3555.31	0.00513	-0.00163	0.10104
	3555.41	-0.00318	0.20269	0.38914			3555.41	-0.00259	0.19984	0.40642			3555.41	0.00664	0.00948	0.10065			3555.41	0.00664	-0.0045	0.10146
	3555.51	0.000540482	0.19479	0.3936			3555.51	0.00382	0.20144	0.39379			3555.51	0.00762	0.01019	0.10061			3555.51	0.00762	-0.00288	0.10169
	3555.61	-0.00115	0.19391	0.395			3555.61	-0.00646	0.19957	0.37828			3555.61	0.0065	0.0092	0.10087			3555.61	0.0065	0.00292	0.1011
	3555.7	0.00225	0.20237	0.393			3555.7	-0.00959	0.19448	0.38426			3555.7	0.00122	0.00918	0.10085			3555.7	0.00122	0.00609	0.10044
	3555.8	0.00842	0.20358	0.40244			3555.8	-0.00736	0.19433	0.39881			3555.8	-0.00344	0.01077	0.10037			3555.8	-0.00344	0.00577	0.10035
	3555.9	0.00415	0.19519	0.40679			3555.9	-0.01249	0.19307	0.39835			3555.9	-0.00301	0.0086	0.09981			3555.9	-0.00301	0.00251	0.10061
	3556	0.000323091	0.19752	0.39577			3556	-0.01292	0.18846	0.39117			3556	0.00219	0.00504	0.0997			3556	0.00219	0.000347661	0.10025
	3556.09	0.000719412	0.20868	0.3886			3556.09	-0.01385	0.20336	0.39403			3556.09	0.00635	0.00291	0.09989			3556.09	0.00635	0.000687091	0.10011
	3556.19	0.00315	0.21068	0.38453			3556.19	-0.01473	0.21658	0.3972			3556.19	0.00629	0.0021	0.10033			3556.19	0.00629	-0.000386209	0.10097
	3556.29	0.00734	0.20713	0.38824			3556.29	-0.00281	0.20966	0.39359			3556.29	0.00658	0.000960035	0.10129			3556.29	0.00658	-0.00101	0.10201
	3556.39	-0.00347	0.20758	0.3967			3556.39	0.00581	0.20469	0.39645			3556.39	0.00555	0.000762293	0.10198			3556.39	0.00555	0.00043341	0.10191
	3556.48	-0.0096	0.20864	0.39111			3556.48	0.00362	0.20763	0.40131			3556.48	-0.000985677	-0.00132	0.10159			3556.48	-0.000985677	-0.00126	0.1011
	3556.58	0.00275	0.20493	0.38362			3556.58	0.00161	0.20775	0.40161			3556.58	-0.00274	-0.00658	0.10063			3556.58	-0.00274	-0.00477	0.10045
	3556.68	0.00653	0.19049	0.38186			3556.68	0.00285	0.20467	0.39939			3556.68	0.000799753	-0.00589	0.09986			3556.68	0.000799753	-0.00528	0.09964
	3556.78	0.00385	0.17875	0.38487			3556.78	0.000926826	0.20629	0.40019			3556.78	-0.00119	-0.00274	0.09919			3556.78	-0.00119	-0.00585	0.09893
	3556.88	0.00343	0.18484	0.39576			3556.88	0.0026	0.21074	0.40572			3556.88	-0.00391	-0.00217	0.09876			3556.88	-0.00391	-0.00681	0.09868
	3556.97	0.00218	0.19558	0.40934			3556.97	0.00922	0.21494	0.40364			3556.97	-0.000982135	-0.0023	0.09948			3556.97	-0.000982135	-0.00488	0.09852
	3557.07	0.00375	0.21291	0.41381			3557.07	0.00828	0.20787	0.39981			3557.07	0.00371	0.000481705	0.10069			3557.07	0.00371	-0.00287	0.09869
	3557.17	0.00909	0.21988	0.40865			3557.17	0.00172	0.19383	0.39413			3557.17	0.00606	0.00288	0.10109			3557.17	0.00606	-0.00325	0.09974
	3557.27	0.01398	0.20866	0.40223			3557.27	-0.00856	0.19669	0.38363			3557.27	0.00565	0.00251	0.10095			3557.27	0.00565	-0.00253	0.10143
	3557.36	0.01211	0.21226	0.39149			3557.36	-0.01234	0.20504	0.38838			3557.36	0.00397	0.00753	0.10082			3557.36	0.00397	0.000202861	0.10202
	3557.46	0.0049	0.21968	0.38318			3557.46	-0.01443	0.20423	0.3945			3557.46	0.00299	0.00966	0.10015			3557.46	0.00299	0.00282	0.10059
	3557.56	0.000681508	0.2127	0.38953			3557.56	-0.01303	0.20852	0.38801			3557.56	0.0038	0.00256	0.09918			3557.56	0.0038	0.00144	0.09971
	3557.66	-0.00264	0.20592	0.39295			3557.66	0.00237	0.2041	0.39236			3557.66	0.00483	-0.00338	0.09912			3557.66	0.00483	-0.00544	0.10002
	3557.75	-0.0075	0.20451	0.39004			3557.75	0.00146	0.19422	0.40169			3557.75	0.00354	-0.00238	0.0997			3557.75	0.00354	-0.00989	0.09956
	3557.85	-0.01062	0.20257	0.39866			3557.85	-0.00944	0.20644	0.40036			3557.85	0.000881925	0.0026	0.10018			3557.85	0.000881925	-0.00755	0.09843
	3557.95	-0.01062	0.19654	0.40956			3557.95	-0.00588	0.21309	0.40309			3557.95	-0.00151	0.0045	0.10024			3557.95	-0.00151	-0.00329	0.09792
	3558.05	0.00131	0.19506	0.4089			3558.05	-0.00201	0.20135	0.41295			3558.05	-0.00205	0.0055	0.09998			3558.05	-0.00205	-0.00321	0.09851
	3558.14	0.01635	0.20138	0.40498			3558.14	-0.000689116	0.20058	0.41092			3558.14	-3.20356e-05	0.00743	0.09988			3558.14	-3.20356e-05	-0.00364	0.0991
	3558.24	0.01685	0.20957	0.40692			3558.24	-0.0026	0.20931	0.40299			3558.24	-0.00124	0.00142	0.0997			3558.24	-0.00124	0.00122	0.09936
	3558.34	0.01321	0.21082	0.40909			3558.34	-0.01031	0.20928	0.39218			3558.34	-0.00518	-0.00451	0.0994			3558.34	-0.00518	0.00456	0.10013
	3558.44	0.00513	0.20129	0.40434			3558.44	-0.01301	0.20309	0.38291			3558.44	-0.00439	-0.00256	0.09951			3558.44	-0.00439	0.00258	0.10107
	3558.54	3.99247e-05	0.20457	0.38955			3558.54	-0.01298	0.20155	0.39317			3558.54	-0.00060321	-0.00221	0.09942			3558.54	-0.00060321	0.000690401	0.10158
	3558.63	0.00767	0.2132	0.38396			3558.63	-0.01235	0.20775	0.40324			3558.63	0.00239	-0.00397	0.09919			3558.63	0.00239	0.0025	0.10212
	3558.73	0.00962	0.20573	0.39628			3558.73	-0.00487	0.203	0.40216			3558.73	0.00505	-0.00783	0.09979			3558.73	0.00505	0.00068629	0.10297
	3558.83	0.00403	0.19806	0.40212			3558.83	-0.0021	0.19137	0.39925			3558.83	0.00448	-0.01474	0.10038			3558.83	0.00448	-0.00392	0.1034
	3558.93	-0.00368	0.19443	0.39965			3558.93	-0.01007	0.19379	0.39556			3558.93	0.00301	-0.01587	0.10056			3558.93	0.00301	-0.00331	0.10348
	3559.02	-0.00526	0.19486	0.40469			3559.02	-0.01109	0.19516	0.39429			3559.02	0.00386	-0.01032	0.10124			3559.02	0.00386	-0.0041	0.10371
	3559.12	0.00335	0.1974	0.41343			3559.12	-0.0044	0.19433	0.39434			3559.12	0.00127	-0.00398	0.10255			3559.12	0.00127	-0.00648	0.10329
	3559.22	0.00913	0.19644	0.40958			3559.22	-0.00345	0.20433	0.39806			3559.22	-0.00183	0.00184	0.10333			3559.22	-0.00183	-0.00495	0.1023
	3559.32	0.00364	0.20019	0.40012			3559.32	0.00494	0.20996	0.40535			3559.32	-0.000177219	0.00265	0.10355			3559.32	-0.000177219	-0.000658831	0.10181
	3559.41	-0.00449	0.20532	0.39887			3559.41	0.01492	0.20974	0.39982			3559.41	0.00167	0.00129	0.10376			3559.41	0.00167	0.00293	0.10222
	3559.51	-0.00317	0.20764	0.39888			3559.51	0.00682	0.20889	0.39109			3559.51	0.00168	0.00236	0.10332			3559.51	0.00168	0.00209	0.10324
	3559.61	0.00547	0.20647	0.39617			3559.61	-0.00428	0.19655	0.39348			3559.61	0.00313	0.00451	0.10229			3559.61	0.00313	-0.000250816	0.10356
	3559.71	0.00973	0.20235	0.3965			3559.71	-0.00971	0.1886	0.39804			3559.71	0.00552	0.0086	0.10133			3559.71	0.00552	-0.00118	0.10284
	3559.8	0.00308	0.20243	0.40033			3559.8	-0.0075	0.19355	0.40426			3559.8	0.00611	0.01312	0.10053			3559.8	0.00611	-0.00254	0.10183
	3559.9	-0.00511	0.20316	0.4006			3559.9	0.00128	0.19613	0.41662			3559.9	0.00637	0.01497	0.09991			3559.9	0.00637	-0.00413	0.10098
				0.39959						0.42837

## Sheet: Fig.6.
Fig. 6a	Irradiation time (s)	I/I0-1 @524 nm	I/I0-1 @524 nm	I/I0-1 @524 nm		Fig. 6b	Irradiation time (s)	I/I0-1 @524 nm	I/I0-1 @524 nm	I/I0-1 @524 nm		Fig. 6C	Irradiation time (s)	A/A0 @378 nm	A/A0 @378 nm	A/A0 @378 nm	A/A0 @378 nm		Fig. 6d	Irradiation time (s)	A/A0 @378 nm	A/A0 @378 nm	A/A0 @378 nm	A/A0 @378 nm		Fig. 6e	Irradiation time (s)	I/I0-1 @528 nm	I/I0-1 @528 nm	I/I0-1 @528 nm		Fig. 6f	Irradiation time (s)	I/I0-1 @528 nm	I/I0-1 @528 nm	I/I0-1 @528 nm		Fig. 6g	Time (ms)	O.D.	Time (ms)	O.D.		Fig. 6h	Time (ms)	O.D.	Time (ms)	O.D.
		DCFH	(Z)-TPE-EPy	(Z)-TPE-EPy@CB[8]				DCFH	(E)-TPE-EPy	(E)-TPE-EPy@CB[8]				WithoutPS	Rose Bengal	(Z)-TPE-EPy	(Z)-TPE-EPy@CB[8]				WithoutPS	Rose Bengal	(E)-TPE-EPy	(E)-TPE-EPy@CB[8]				DHR123	(Z)-TPE-EPy	(Z)-TPE-EPy@CB[8]				DHR123	(E)-TPE-EPy	(E)-TPE-EPy@CB[8]				(Z)-TPE-EPy		(Z)-TPE-EPy@CB[8]				(E)-TPE-EPy		(E)-TPE-EPy@CB[8]
	0	0	0	0			0	0	0	0			0	1	1	1	1			0	1	1	1	1			0	0	0	0			0	0	0	0			0	-0.000126404	0	-0.00092434			0	-0.000718417	0	0.000143794
	10	0.26414	8.65524	47.1912			10	0.26414	21.1457	56.7513			10	0.99553	0.98063	0.89387	0.94619			10	0.99553	0.98063	0.92975	0.90882			10	0.05262	1	1.1			10	0.05262	1.3	1.4			0.04	-0.00133	0.04	0.00114			0.04	0.000678744	0.04	-0.00403
	20	0.48554	23.9412	89.1541			20	0.48554	46.6125	109.402			20	0.99106	0.96572	0.82362	0.89836			20	0.99106	0.96572	0.86248	0.82511			20	0.12416	1.7	1.9			20	0.12416	2.1	2.4			0.08	-0.00253	0.08	0.00114			0.08	-0.000702785	0.08	-0.00396
	30	0.80251	42.9599	129.208			30	0.80251	73.6996	157.788			30	0.98808	0.95231	0.76682	0.85501			30	0.98808	0.95231	0.7997	0.74589			30	0.18385	2.4	2.7			30	0.18385	3.2	3.8			0.12	-0.000728358	0.12	-0.00405			0.12	-1.25979e-05	0.12	-0.00189
	40	0.94074	64.1511	162.659			40	0.94074	99.4025	198.259			40	0.9851	0.94039	0.71898	0.81465			40	0.9851	0.94039	0.73842	0.69656			40	0.26769	3.1	3.6			40	0.26769	4.3	5.2			0.16	0.000472517	0.16	0.00010051			0.16	0.00068774	0.16	-0.00195
	50	1.19127	82.141	191.537			50	1.19127	121.641	231.863			50	0.97615	0.92548	0.66517	0.77578			50	0.97615	0.92548	0.67862	0.61435			50	0.35231	3.9	4.7			50	0.35231	5.5	6.5			0.2	-0.000722891	0.2	0.00218			0.2	-0.00345	0.2	-0.000886457
	60	1.40339	99.7506	216.442			60	1.40339	141.715	252.297			60	0.97317	0.91505	0.62033	0.73991			60	0.97317	0.91505	0.62182	0.54709			60	0.44923	4.5	6.2			60	0.44923	6.9	8			0.24	0.000474695	0.24	0.00218			0.24	-0.0021	0.24	-0.00191
	70	1.62753	115.31	234.785			70	1.62753	156.895	264.172			70	0.9687	0.90611	0.57997	0.69955			70	0.9687	0.90611	0.56801	0.49925			70	0.57692	5.3	7.3			70	0.57692	8.2	9.7			0.28	0.00108	0.28	0.00218			0.28	-0.0014	0.28	-0.000886474
	80	1.90264	131.018	251.189			80	1.90264	173.779	267.793			80	0.96274	0.89419	0.53812	0.66368			80	0.96274	0.89419	0.51719	0.44694			80	0.71462	6.1	8.4			80	0.71462	9.1	11.5			0.32	-0.00372	0.32	0.00322			0.32	0.000672703	0.32	0.00117
	90	2.28729	144.389	263.581			90	2.28729	186.03	268.826			90	0.95976	0.87928	0.50075	0.6293			90	0.95976	0.87928	0.46786	0.3991			90	0.83231	6.9	10.1			90	0.83231	10.9	13.3			0.36	0.00107	0.36	0.000104394			0.36	-0.00209	0.36	-0.00396
	100	2.4475	153.418	269.305			100	2.4475	195.788	269.95			100	0.95827	0.86885	0.46188	0.59641			100	0.95827	0.86885	0.42601	0.36024			100	0.96615	7.6	11.5			100	0.96615	12.6	15.6			0.4	0.00469	0.4	0.00427			0.4	0.000678776	0.4	-0.000907779
	110	2.68746	163.496	276.156			110	2.68746	202.455	268.695			110	0.94933	0.85693	0.4275	0.56203			110	0.94933	0.85693	0.38864	0.31689			110	1.13	8.7	13.2			110	1.13	13.7	17.7			0.44	-0.000728365	0.44	0.000104407			0.44	-0.0014	0.44	-0.000865295
	120	2.91687	172.848	275.082			120	2.91687	212.217	270.409			120	0.94486	0.84799	0.4006	0.53812			120	0.94486	0.84799	0.35127	0.287			120	1.26385	9.5	14.5			120	1.26385	15.1	19.6			0.48	0.00168	0.48	-0.003			0.48	-0.00277	0.48	0.000143776
																																							0.52	-0.00193	0.52	-0.00401			0.52	0.000681806	0.52	-0.00397
																																							0.56	0.000474695	0.56	0.00115			0.56	0.00414	0.56	0.000135577
																																							0.6	-0.000722927	0.6	-0.000918031			0.6	0.00137	0.6	-0.00497
																																							0.64	0.00107	0.64	0.000112057			0.64	-0.00139	0.64	-0.00192
																																							0.68	0.000475754	0.68	-0.00196			0.68	0.00137	0.68	0.00322
																																							0.72	0.00227	0.72	0.00114			0.72	-0.00487	0.72	-0.00188
																																							0.76	0.00227	0.76	0.000108241			0.76	0.00416	0.76	-0.00803
																																							0.8	0.00168	0.8	-0.003			0.8	-0.00348	0.8	-0.000897093
																																							0.84	0.00047359	0.84	-0.000943302			0.84	0.00137	0.84	0.00117
																																							0.88	-0.00072565	0.88	0.000100537			0.88	-0.00688	0.88	0.00322
																																							0.92	0.000475719	0.92	0.00426			0.92	0.00138	0.92	-0.000886457
																																							0.96	-0.00132	0.96	-0.000918031			0.96	0.00276	0.96	0.000119078
																																							1	-0.000126404	1	0.00322			1	-0.00412	1	0.000119087
																																							1.04	-0.00193	1.04	0.00631			1.04	-0.00417	1.04	-0.000886474
																																							1.08	0.000476782	1.08	0.00114			1.08	0.000675728	1.08	0.000135577
																																							1.12	0.00228	1.12	0.00218			1.12	0.000669727	1.12	-0.00294
																																							1.16	0.00167	1.16	0.00322			1.16	-0.00278	1.16	-0.00192
																																							1.2	-0.000126397	1.2	-0.00299			1.2	-0.0014	1.2	0.00116
																																							1.24	0.00107	1.24	0.00218			1.24	-8.46395e-06	1.24	-0.000875857
																																							1.28	-0.000126425	1.28	0.00322			1.28	3.723e-06	1.28	0.00322
																																							1.32	-0.000725635	1.32	-0.00196			1.32	0.00414	1.32	0.00116
																																							1.36	0.00107	1.36	0.000104407			1.36	-0.000702753	1.36	0.0063
																																							1.4	-0.00254	1.4	-0.00299			1.4	0.000681774	1.4	0.00114
																																							1.44	0.00167	1.44	0.000100506			1.44	0.000681801	1.44	-0.00295
																																							1.48	-0.00433	1.48	-0.003			1.48	0.00207	1.48	0.00322
																																							1.52	-0.000120783	1.52	0.00218			1.52	0.00137	1.52	-0.00601
																																							1.56	0.00108	1.56	0.00114			1.56	-1.67428e-05	1.56	0.00116
																																							1.6	0.00107	1.6	0.00531			1.6	-0.00348	1.6	-0.00191
																																							1.64	0.000474703	1.64	-0.00299			1.64	-0.00348	1.64	-0.00191
																																							1.68	0.000474688	1.68	0.01047			1.68	0.000687731	1.68	-0.00396
																																							1.72	0.00107	1.72	0.00114			1.72	-0.00139	1.72	-0.00808
																																							1.76	-0.00193	1.76	0.00114			1.76	-1.25656e-05	1.76	0.000143776
																																							1.8	0.00228	1.8	0.00114			1.8	0.00276	1.8	0.00219
																																							1.84	-0.00133	1.84	0.00114			1.84	0.000693651	1.84	0.00115
																																							1.88	-0.000126468	1.88	-0.00402			1.88	-1.66513e-05	1.88	0.00219
																																							1.92	-0.000124499	1.92	0.000100506			1.92	-0.00141	1.92	-0.00497
																																							1.96	0.00167	1.96	0.00114			1.96	0.00276	1.96	-0.00396
																																							2	0.00167	2	0.00114			2	-0.000713259	2	-0.00294
																																							2.04	0.00408	2.04	-0.000930622			2.04	0.00137	2.04	-0.000865308
																																							2.08	-0.00192	2.08	0.00114			2.08	0.00345	2.08	0.00219
																																							2.12	0.00168	2.12	0.00114			2.12	-0.00347	2.12	-0.00192
																																							2.16	-0.000728365	2.16	-0.00297			2.16	0.00484	2.16	0.000135577
																																							2.2	-0.000722904	2.2	0.00114			2.2	-3.0174e-07	2.2	0.000135577
																																							2.24	0.00167	2.24	0.00322			2.24	-0.00207	2.24	0.00528
																																							2.28	0.00228	2.28	0.000115894			2.28	-0.000718459	2.28	-0.00295
																																							2.32	0.000475719	2.32	0.00114			2.32	-2.07557e-05	2.32	-0.00497
																																							2.36	-0.000122643	2.36	0.000115899			2.36	0.00206	2.36	-0.000897106
																																							2.4	0.00287	2.4	0.00114			2.4	-0.00142	2.4	-0.00294
																																							2.44	-0.00193	2.44	0.00114			2.44	-1.6725e-05	2.44	-0.00291
																																							2.48	0.00408	2.48	0.00218			2.48	0.000678753	2.48	-0.00397
																																							2.52	0.00408	2.52	0.00114			2.52	0.00345	2.52	0.00219
																																							2.56	0.00348	2.56	0.00010821			2.56	-0.00138	2.56	-0.00399
																																							2.6	-0.000128335	2.6	0.00114			2.6	0.000690667	2.6	0.000143794
																																							2.64	-0.00252	2.64	0.000104407			2.64	0.00276	2.64	-0.000875844
																																							2.68	-0.000728358	2.68	-0.00198			2.68	0.00206	2.68	0.000135559
																																							2.72	-0.00253	2.72	0.00114			2.72	0.00206	2.72	-0.00294
																																							2.76	0.00287	2.76	0.00114			2.76	-2.07557e-05	2.76	-0.00294
																																							2.8	0.00108	2.8	-0.000930639			2.8	-1.66927e-05	2.8	-0.00295
																																							2.84	0.00227	2.84	-0.00196			2.84	-0.00278	2.84	0.000135585
																																							2.88	-0.00192	2.88	0.00114			2.88	-0.00139	2.88	0.00219
																																							2.92	0.00288	2.92	-0.000930635			2.92	0.00345	2.92	-0.000929332
																																							2.96	0.00288	2.96	-0.00299			2.96	-4.39539e-06	2.96	0.00322
																																							3	0.00168	3	0.00114			3	0.000681792	3	0.00117
																																							3.04	-0.000128335	3.04	0.00218			3.04	-0.00207	3.04	0.00219
																																							3.08	-0.00192	3.08	-0.00302			3.08	-1.25567e-05	3.08	-0.00195
																																							3.12	-0.00133	3.12	0.00634			3.12	-0.00141	3.12	0.00424
																																							3.16	0.00407	3.16	0.00114			3.16	-2.08147e-05	3.16	0.000127351
																																							3.2	0.00167	3.2	-0.00402			3.2	-0.0049	3.2	-0.00292
																																							3.24	0.00167	3.24	-0.000936978			3.24	-0.0014	3.24	0.00631
																																							3.28	0.00227	3.28	0.00114			3.28	-4.38633e-06	3.28	0.00116
																																							3.32	-0.000728393	3.32	-0.00196			3.32	-0.00139	3.32	0.00425
																																							3.36	-0.000720176	3.36	0.00321			3.36	-0.00138	3.36	0.00219
																																							3.4	0.00107	3.4	0.000108254			3.4	0.00207	3.4	0.00115
																																							3.44	-0.00193	3.44	0.00114			3.44	0.00276	3.44	-0.00193
																																							3.48	-0.00132	3.48	0.00529			3.48	0.00206	3.48	0.00218
																																							3.52	-0.00132	3.52	-0.00197			3.52	0.00137	3.52	-0.00189
																																							3.56	-0.000728322	3.56	0.00114			3.56	0.000678768	3.56	-0.00295
																																							3.6	0.000475754	3.6	-0.00195			3.6	-8.40478e-06	3.6	0.000127351
																																							3.64	0.00107	3.64	0.00738			3.64	0.00137	3.64	0.000135577
																																							3.68	-0.000722883	3.68	0.00218			3.68	0.00276	3.68	0.000143776
																																							3.72	0.00108	3.72	-0.00298			3.72	-0.0014	3.72	-0.000886457
																																							3.76	-0.00012644	3.76	-0.00197			3.76	0.00484	3.76	-0.00192
																																							3.8	0.00407	3.8	0.00115			3.8	0.000687731	3.8	0.00219
																																							3.84	-0.00133	3.84	0.00114			3.84	0.00345	3.84	-0.000907779
																																							3.88	-0.00252	3.88	0.00218			3.88	0.00207	3.88	0.00115
																																							3.92	0.00288	3.92	0.00218			3.92	-0.0028	3.92	-0.000897093
																																							3.96	-0.000722919	3.96	-0.00199			3.96	-0.00349	3.96	-0.00497
																																							4	0.00408	4	0.00426			4	-0.0014	4	0.00117
																																							4.04	0.00227	4.04	0.00218			4.04	-0.00211	4.04	-0.00399
																																							4.08	0.00227	4.08	0.00218			4.08	0.000684744	4.08	-0.00596
																																							4.12	0.00167	4.12	0.00218			4.12	-3.0174e-07	4.12	0.000135559
																																							4.16	0.00347	4.16	-0.000930622			4.16	-4.40421e-06	4.16	0.000119091
																																							4.2	0.00168	4.2	-0.00093059			4.2	0.00345	4.2	-0.00806
																																							4.24	-0.000128335	4.24	0.000108241			4.24	-0.00139	4.24	-0.000875857
																																							4.28	0.00168	4.28	0.00218			4.28	0.00137	4.28	0.00218
																																							4.32	-0.00132	4.32	0.00114			4.32	-0.000702794	4.32	0.00116
																																							4.36	0.000474608	4.36	0.00218			4.36	0.00206	4.36	-0.000886461
																																							4.4	0.00227	4.4	-0.000930622			4.4	0.000669676	4.4	0.00219
																																							4.44	0.00167	4.44	-0.003			4.44	0.00276	4.44	0.000127338
																																							4.48	0.00107	4.48	0.00011585			4.48	-0.000707993	4.48	-0.00089711
																																							4.52	0.00047468	4.52	0.00218			4.52	0.00068472	4.52	-0.00189
																																							4.56	0.00227	4.56	-0.00195			4.56	0.000684729	4.56	-0.0061
																																							4.6	-0.000725599	4.6	0.00633			4.6	0.000678744	4.6	0.00219
																																							4.64	0.00107	4.64	-0.000924309			4.64	0.000675787	4.64	0.000143794
																																							4.68	0.00228	4.68	0.000108223			4.68	-0.00139	4.68	0.000135563
																																							4.72	-0.00313	4.72	0.00218			4.72	0.00276	4.72	-0.00497
																																							4.76	-0.000720203	4.76	-0.00093059			4.76	0.00137	4.76	0.00219
																																							4.8	0.00288	4.8	-0.00302			4.8	-0.00212	4.8	-0.000907779
																																							4.84	0.00107	4.84	0.00114			4.84	-0.00348	4.84	-0.00191
																																							4.88	0.00347	4.88	0.00114			4.88	0.00415	4.88	0.00117
																																							4.92	0.00167	4.92	-0.000918031			4.92	-0.00278	4.92	0.00322
																																							4.96	-0.00311	4.96	0.00634			4.96	-3.57526e-07	4.96	-0.00603
																																							5	0.00227	5	-0.00297			5	-0.000707966	5	0.00219
																																							5.04	-0.000728381	5.04	0.00010442			5.04	-0.00139	5.04	0.00219
																																							5.08	0.000470363	5.08	0.00531			5.08	-0.0014	5.08	0.00219
																																							5.12	0.00348	5.12	0.00218			5.12	-0.00347	5.12	0.000143776
																																							5.16	-0.00372	5.16	-0.000924296			5.16	-0.00142	5.16	-0.000897106
																																							5.2	-0.000128328	5.2	-0.00403			5.2	0.000663621	5.2	0.00219
																																							5.24	-0.000130228	5.24	-0.00402			5.24	-1.67339e-05	5.24	0.000119091
																																							5.28	-0.000120763	5.28	-0.003			5.28	0.000678785	5.28	-0.00193
																																							5.32	-0.000722883	5.32	-0.00299			5.32	0.00207	5.32	-0.00497
																																							5.36	0.00107	5.36	-0.003			5.36	0.000675746	5.36	-0.00601
																																							5.4	0.000475754	5.4	0.00010442			5.4	0.000687666	5.4	-0.00399
																																							5.44	0.00047359	5.44	-0.00298			5.44	0.00414	5.44	-0.00193
																																							5.48	0.00228	5.48	-0.00509			5.48	-0.0014	5.48	0.000127347
																																							5.52	0.00107	5.52	0.00115			5.52	-2.08061e-05	5.52	-0.00188
																																							5.56	-0.00252	5.56	0.000104376			5.56	-0.0021	5.56	-0.000875857
																																							5.6	-0.000722883	5.6	0.00218			5.6	-0.0014	5.6	0.000143789
																																							5.64	-0.000722911	5.64	0.00218			5.64	-2.07881e-05	5.64	-0.00191
																																							5.68	-0.00253	5.68	-0.00401			5.68	-0.000713167	5.68	-0.00396
																																							5.72	-0.00131	5.72	0.000108241			5.72	0.00276	5.72	0.00219
																																							5.76	-0.000720132	5.76	0.00114			5.76	-0.0014	5.76	-0.00499
																																							5.8	-0.00372	5.8	-0.00298			5.8	0.00276	5.8	-0.00397
																																							5.84	-0.000126404	5.84	0.000104389			5.84	-0.00276	5.84	0.00218
																																							5.88	0.0065	5.88	0.00114			5.88	-8.51068e-06	5.88	-0.00192
																																							5.92	0.00288	5.92	-0.00195			5.92	-1.66658e-05	5.92	-0.000886474
																																							5.96	-0.000126453	5.96	-0.00403			5.96	-0.000734248	5.96	-0.00193
																																							6	-0.000725635	6	0.00633			6	-0.000718509	6	-0.00292
																																							6.04	-0.00132	6.04	0.00425			6.04	-0.0014	6.04	-0.00707
																																							6.08	-0.00132	6.08	-0.00093696			6.08	0.00137	6.08	0.00116
																																							6.12	-0.00311	6.12	0.00115			6.12	0.00345	6.12	0.00321
																																							6.16	0.00107	6.16	-0.00197			6.16	0.000681759	6.16	-0.000897106
																																							6.2	0.000477864	6.2	0.00218			6.2	0.00207	6.2	-0.00397
																																							6.24	0.00227	6.24	0.00011207			6.24	0.00276	6.24	-0.00598
																																							6.28	0.000475754	6.28	-0.00711			6.28	0.00206	6.28	0.00527
																																							6.32	0.00168	6.32	0.0053			6.32	-0.000708026	6.32	0.000151937
																																							6.36	0.00168	6.36	0.000112048			6.36	-0.000729025	6.36	-0.000875844
																																							6.4	-0.000736603	6.4	-0.000936987			6.4	-0.00212	6.4	-0.00087584
																																							6.44	-0.000128299	6.44	0.00115			6.44	-1.67339e-05	6.44	-0.000875857
																																							6.48	-0.000731104	6.48	-0.00297			6.48	0.00206	6.48	-0.00195
																																							6.52	-0.00012265	6.52	0.00218			6.52	0.00207	6.52	0.00219
																																							6.56	-0.000122586	6.56	-0.00399			6.56	-8.48723e-06	6.56	0.00115
																																							6.6	0.00468	6.6	0.000112053			6.6	3.723e-06	6.6	-0.000886457
																																							6.64	-0.000725627	6.64	0.00114			6.64	0.00068175	6.64	-0.00191
																																							6.68	0.00408	6.68	0.00426			6.68	-0.000692419	6.68	-0.000865321
																																							6.72	-0.00193	6.72	0.00218			6.72	0.00137	6.72	0.00527
																																							6.76	-0.00132	6.76	-0.00303			6.76	0.00276	6.76	-0.00294
																																							6.8	-0.000720176	6.8	-0.000930635			6.8	0.00137	6.8	0.000127351
																																							6.84	-0.00132	6.84	-0.00197			6.84	-0.000708011	6.84	0.000119087
																																							6.88	0.000475775	6.88	0.00218			6.88	0.000681732	6.88	0.00322
																																							6.92	-0.000122622	6.92	0.000108241			6.92	-2.93016e-07	6.92	-0.00297
																																							6.96	-0.000122622	6.96	0.000108254			6.96	-0.00137	6.96	0.00117
																																							7	0.000474688	7	0.00114			7	-8.44588e-06	7	0.00117
																																							7.04	0.00167	7.04	-0.00195			7.04	0.00207	7.04	0.00321
																																							7.08	-0.00012261	7.08	-0.00197			7.08	0.000684711	7.08	-0.00397
																																							7.12	-0.000725635	7.12	-0.00501			7.12	-8.4784e-06	7.12	0.00118
																																							7.16	-0.00193	7.16	-0.00298			7.16	-0.000718459	7.16	-0.00295
																																							7.2	0.00228	7.2	0.00218			7.2	-0.00281	7.2	-0.00089711
																																							7.24	-0.00133	7.24	0.00218			7.24	-0.000713227	7.24	0.00219
																																							7.28	0.00108	7.28	-0.00509			7.28	-1.25656e-05	7.28	-0.00499
																																							7.32	0.00107	7.32	-0.003			7.32	0.00414	7.32	0.000151924
																																							7.36	0.000476803	7.36	0.00218			7.36	0.00276	7.36	-0.00191
																																							7.4	0.00108	7.4	0.000115881			7.4	0.00276	7.4	0.00322
																																							7.44	-0.00132	7.44	-0.00196			7.44	0.00137	7.44	-0.000875857
																																							7.48	-0.00192	7.48	0.00218			7.48	-0.00347	7.48	-0.00192
																																							7.52	0.000476782	7.52	-0.00511			7.52	0.000672711	7.52	-0.00503
																																							7.56	-0.000126448	7.56	-0.00503			7.56	-0.0021	7.56	-0.00501
																																							7.6	-0.00012263	7.6	0.00425			7.6	-2.90992e-05	7.6	-0.00294
																																							7.64	-0.000130223	7.64	0.00218			7.64	-1.66423e-05	7.64	-0.000907797
																																							7.68	0.000474695	7.68	0.00114			7.68	-1.67428e-05	7.68	-0.00292
																																							7.72	0.00348	7.72	0.00010438			7.72	-1.25421e-05	7.72	0.00116
																																							7.76	0.00167	7.76	0.00218			7.76	3.74082e-06	7.76	0.00425
																																							7.8	-0.000124499	7.8	-0.003			7.8	0.000681774	7.8	0.00117
																																							7.84	-0.000122586	7.84	-0.00299			7.84	-0.000702809	7.84	0.000135577
																																							7.88	-0.000722904	7.88	-0.000949732			7.88	0.00276	7.88	0.00219
																																							7.92	0.00107	7.92	0.00531			7.92	-0.00416	7.92	-0.00497
																																							7.96	-0.000132157	7.96	0.000104372			7.96	-0.0014	7.96	0.00218
																																							8	0.00168	8	-0.00298			8	0.000666649	8	-0.00399
																																							8.04	-0.00133	8.04	-0.00299			8.04	-0.000723726	8.04	0.000135577
																																							8.08	-0.00193	8.08	-0.000936991			8.08	-2.07734e-05	8.08	-0.00709
																																							8.12	0.00167	8.12	-0.00299			8.12	0.000675719	8.12	-0.00397
																																							8.16	0.00107	8.16	-0.00195			8.16	0.00414	8.16	-0.000875844
																																							8.2	0.00167	8.2	-0.000936942			8.2	0.000681783	8.2	-0.00294
																																							8.24	0.000474695	8.24	-0.00197			8.24	-0.00276	8.24	-0.00294
																																							8.28	0.00288	8.28	-0.00402			8.28	0.00137	8.28	-0.00193
																																							8.32	0.00167	8.32	0.00114			8.32	0.00346	8.32	-0.000907793
																																							8.36	0.00107	8.36	0.000108223			8.36	-0.00211	8.36	-0.000897093
																																							8.4	0.000475754	8.4	0.00115			8.4	-0.00281	8.4	0.000119083
																																							8.44	0.000473582	8.44	-0.00195			8.44	-0.00142	8.44	0.000127351
																																							8.48	-0.000128335	8.48	-0.00405			8.48	0.00346	8.48	-0.00191
																																							8.52	-0.00133	8.52	-0.00299			8.52	0.00276	8.52	-0.00192
																																							8.56	0.00287	8.56	0.00114			8.56	0.00414	8.56	-0.00089711
																																							8.6	-0.00133	8.6	-0.00403			8.6	0.00482	8.6	0.00115
																																							8.64	0.00107	8.64	0.00114			8.64	3.69966e-06	8.64	0.0022
																																							8.68	0.00047681	8.68	-0.00197			8.68	-0.0014	8.68	-0.00399
																																							8.72	0.00107	8.72	-0.00196			8.72	-3.0174e-07	8.72	-0.00195
																																							8.76	0.00168	8.76	0.00114			8.76	0.00137	8.76	0.00219
																																							8.8	0.00168	8.8	-0.00403			8.8	-0.000708011	8.8	0.00322
																																							8.84	0.00047466	8.84	-0.00506			8.84	-0.00348	8.84	-0.00397
																																							8.88	0.00107	8.88	-0.00505			8.88	0.00276	8.88	0.00218
																																							8.92	0.00349	8.92	0.00425			8.92	-0.000697626	8.92	0.00219
																																							8.96	0.000476795	8.96	-0.00195			8.96	0.00207	8.96	-0.00294
																																							9	-0.000722912	9	0.00218			9	-0.00413	9	-0.00493
																																							9.04	0.00228	9.04	0.000108254			9.04	0.000681732	9.04	-0.00499
																																							9.08	0.00288	9.08	0.00114			9.08	-0.00278	9.08	-0.000886461
																																							9.12	0.00167	9.12	-0.00195			9.12	0.00206	9.12	0.0022
																																							9.16	-0.000124522	9.16	-0.00298			9.16	-0.00211	9.16	0.00115
																																							9.2	-0.000126432	9.2	-0.00611			9.2	-0.00070797	9.2	0.00218
																																							9.24	-0.00193	9.24	0.000108237			9.24	0.00276	9.24	-0.00192
																																							9.28	0.00047359	9.28	-0.000911782			9.28	-0.00278	9.28	0.00117
																																							9.32	0.00107	9.32	-0.00296			9.32	0.00276	9.32	-0.000897097
																																							9.36	-0.00132	9.36	-0.000918044			9.36	0.00345	9.36	0.00425
																																							9.4	-0.000717495	9.4	0.000100492			9.4	0.00276	9.4	0.00322
																																							9.44	0.000474652	9.44	0.00218			9.44	0.00276	9.44	-0.00291
																																							9.48	-0.000720176	9.48	0.000108237			9.48	-0.00207	9.48	0.000135559
																																							9.52	0.00167	9.52	0.00011207			9.52	-1.66423e-05	9.52	0.00529
																																							9.56	0.00168	9.56	0.000104403			9.56	0.00206	9.56	0.00218
																																							9.6	-0.00072567	9.6	-0.00402			9.6	0.00276	9.6	0.00219
																																							9.64	0.00168	9.64	-0.00195			9.64	0.00206	9.64	0.00218
																																							9.68	-0.00012644	9.68	-0.000924313			9.68	-0.000713218	9.68	-0.00191
																																							9.72	0.00107	9.72	-0.000918044			9.72	-8.46371e-06	9.72	0.00527
																																							9.76	0.000474652	9.76	0.000104376			9.76	-0.00138	9.76	0.00219
																																							9.8	-0.00132	9.8	-0.003			9.8	-3.0174e-07	9.8	-0.00292
																																							9.84	-0.00252	9.84	-0.000918048			9.84	0.00138	9.84	0.000151937
																																							9.88	-0.00132	9.88	0.00218			9.88	0.00207	9.88	0.000119083
																																							9.92	0.00047681	9.92	0.00114			9.92	-0.000713218	9.92	-0.00195
																																							9.96	0.00227	9.96	0.00114			9.96	-0.00279	9.96	0.00116
																																							10	0.00227	10	0.00425			10	0.00137	10	0.00117
																																							10.04	0.00107	10.04	-0.00403			10.04	0.00136	10.04	-0.00191
																																							10.08	0.00047359	10.08	0.000108237			10.08	-0.00346	10.08	-0.00193
																																							10.12	0.00168	10.12	-0.00297			10.12	0.00346	10.12	-0.00297
																																							10.16	-0.000728345	10.16	-0.00509			10.16	-0.00139	10.16	-0.00292
																																							10.2	0.00168	10.2	-0.00093059			10.2	0.00137	10.2	-0.008
																																							10.24	-0.00251	10.24	-0.00195			10.24	0.00345	10.24	-0.00397
																																							10.28	-0.000128335	10.28	0.00114			10.28	0.000678753	10.28	-0.000897106
																																							10.32	-0.00192	10.32	0.00322			10.32	-0.00343	10.32	-0.00295
																																							10.36	0.00107	10.36	0.000108241			10.36	-0.0021	10.36	0.000143776
																																							10.4	-0.00372	10.4	-0.00093059			10.4	-0.00282	10.4	-0.00295
																																							10.44	0.00288	10.44	0.00426			10.44	0.000666658	10.44	-0.00191
																																							10.48	0.00227	10.48	0.000108206			10.48	-0.000713185	10.48	-0.00294
																																							10.52	0.00349	10.52	-0.00299			10.52	-8.40478e-06	10.52	-0.00495
																																							10.56	-0.00132	10.56	-0.00299			10.56	-0.00139	10.56	0.000119074
																																							10.6	0.00107	10.6	0.000112053			10.6	0.00138	10.6	0.00219
																																							10.64	0.000473554	10.64	-0.00405			10.64	0.00137	10.64	-0.00191
																																							10.68	0.00167	10.68	-0.00298			10.68	-0.00278	10.68	-0.00294
																																							10.72	-0.000126404	10.72	0.00426			10.72	-0.00141	10.72	-0.00294
																																							10.76	0.000476803	10.76	0.00218			10.76	-0.00211	10.76	0.00218
																																							10.8	0.00287	10.8	-0.00298			10.8	-0.0035	10.8	0.000160077
																																							10.84	0.00228	10.84	-0.000930604			10.84	0.00137	10.84	0.00116
																																							10.88	-0.00132	10.88	0.00114			10.88	-0.00557	10.88	0.000135577
																																							10.92	-0.000725663	10.92	-0.00195			10.92	0.00207	10.92	0.00116
																																							10.96	-0.000722891	10.96	-0.00505			10.96	0.00207	10.96	-0.00295
																																							11	-0.00012644	11	-0.000918044			11	0.000690659	11	0.000143776
																																							11.04	0.00108	11.04	-0.00194			11.04	-0.00275	11.04	-0.00605
																																							11.08	0.00227	11.08	-0.000911765			11.08	0.00207	11.08	-0.00399
																																							11.12	-0.000725599	11.12	0.00218			11.12	-0.00208	11.12	-0.00294
																																							11.16	-0.000122615	11.16	0.000100497			11.16	-0.00212	11.16	0.00425
																																							11.2	0.00107	11.2	0.00114			11.2	-0.00142	11.2	0.00219
																																							11.24	0.00408	11.24	0.000100497			11.24	-0.00143	11.24	0.000135559
																																							11.28	0.00227	11.28	-0.00298			11.28	-0.000723667	11.28	-0.000875831
																																							11.32	0.00348	11.32	-0.00403			11.32	-0.00209	11.32	0.00322
																																							11.36	-0.000128343	11.36	0.00218			11.36	-4.36293e-06	11.36	0.00322
																																							11.4	-0.000126468	11.4	0.00114			11.4	0.00138	11.4	-0.00294
																																							11.44	0.00107	11.44	-0.00406			11.44	0.00415	11.44	-0.00497
																																							11.48	-0.000728365	11.48	0.00528			11.48	-0.000692428	11.48	-0.00195
																																							11.52	0.00408	11.52	0.00010051			11.52	0.000681774	11.52	-0.00189
																																							11.56	0.00168	11.56	-0.00402			11.56	-0.00211	11.56	-0.000875844
																																							11.6	-0.000120771	11.6	0.00218			11.6	-0.00556	11.6	0.00219
																																							11.64	0.00167	11.64	0.000108259			11.64	-0.00351	11.64	-0.00704
																																							11.68	0.00108	11.68	0.000108254			11.68	-0.00212	11.68	-0.00292
																																							11.72	0.00468	11.72	0.00218			11.72	0.00137	11.72	-0.00297
																																							11.76	-0.00133	11.76	-0.00195			11.76	0.00483	11.76	-0.00195
																																							11.8	0.00228	11.8	-0.00298			11.8	0.00138	11.8	0.000151924
																																							11.84	-0.00133	11.84	0.00218			11.84	-3.42959e-07	11.84	-0.00294
																																							11.88	-0.000728329	11.88	0.000112053			11.88	0.00138	11.88	-0.00503
																																							11.92	-0.00132	11.92	0.00528			11.92	-8.43705e-06	11.92	-0.00196
																																							11.96	0.00348	11.96	-0.00197			11.96	-0.00554	11.96	-0.00299
																																							12	-0.00192	12	0.000104389			12	-0.00209	12	-0.000875831
																																							12.04	0.00287	12.04	-0.00711			12.04	-0.00141	12.04	0.00219
																																							12.08	0.00348	12.08	0.00114			12.08	0.00346	12.08	0.00219
																																							12.12	-0.000733849	12.12	0.00529			12.12	0.00346	12.12	-0.00191
																																							12.16	0.00228	12.16	-0.000930608			12.16	-1.66836e-05	12.16	-0.00394
																																							12.2	0.00348	12.2	-0.00196			12.2	0.00276	12.2	0.000143776
																																							12.24	-0.00133	12.24	0.00114			12.24	0.00207	12.24	0.00115
																																							12.28	0.00107	12.28	-0.00195			12.28	-0.00139	12.28	0.00218
																																							12.32	0.00047361	12.32	0.00322			12.32	0.000681815	12.32	-0.00397
																																							12.36	0.00167	12.36	0.00218			12.36	-0.00142	12.36	-0.00396
																																							12.4	-0.00132	12.4	-0.00403			12.4	-0.00209	12.4	-0.00089711
																																							12.44	0.00227	12.44	0.00322			12.44	-0.00422	12.44	0.00219
																																							12.48	0.000476782	12.48	-0.000918044			12.48	-2.49505e-05	12.48	-0.00397
																																							12.52	0.000473575	12.52	-0.000924296			12.52	0.00206	12.52	0.00322
																																							12.56	0.00167	12.56	0.00218			12.56	0.00554	12.56	0.00424
																																							12.6	-0.00252	12.6	0.00114			12.6	0.00414	12.6	-0.00191
																																							12.64	-0.000126448	12.64	-0.000918031			12.64	-0.00139	12.64	0.00424
																																							12.68	0.00107	12.68	-0.00195			12.68	0.000678762	12.68	-0.000886457
																																							12.72	0.000475762	12.72	0.00426			12.72	-0.00626	12.72	-0.00397
																																							12.76	-0.000128343	12.76	-0.00297			12.76	-0.000713241	12.76	0.00321
																																							12.8	-0.00431	12.8	-0.00298			12.8	-0.00212	12.8	-0.00399
																																							12.84	0.000475747	12.84	0.0053			12.84	-2.90635e-05	12.84	-0.00292
																																							12.88	0.000475691	12.88	0.00218			12.88	0.00276	12.88	-0.00702
																																							12.92	-0.000720176	12.92	-0.000924313			12.92	0.00276	12.92	-0.000897093
																																							12.96	-0.000128307	12.96	0.00218			12.96	0.00137	12.96	0.00219
																																							13	0.000474688	13	-0.00298			13	0.000690641	13	-0.00399
																																							13.04	0.00468	13.04	-0.000918044			13.04	0.00207	13.04	-0.00397
																																							13.08	0.00168	13.08	-0.000924313			13.08	-4.36301e-06	13.08	-0.00499
																																							13.12	-0.000126468	13.12	-0.00194			13.12	-0.00417	13.12	0.00219
																																							13.16	0.00348	13.16	-0.00506			13.16	-0.0021	13.16	-0.00399
																																							13.2	-0.00132	13.2	0.000115881			13.2	0.000663612	13.2	-0.00193
																																							13.24	-0.000126432	13.24	0.000108254			13.24	-4.58105e-05	13.24	-0.000886474
																																							13.28	-0.00253	13.28	-0.00403			13.28	-2.90341e-05	13.28	0.00117
																																							13.32	-0.00132	13.32	-0.00198			13.32	0.00276	13.32	-0.00397
																																							13.36	-0.000124507	13.36	0.00114			13.36	0.00206	13.36	0.000127356
																																							13.4	0.00347	13.4	-0.00196			13.4	0.00207	13.4	0.00425
																																							13.44	0.00168	13.44	-0.00509			13.44	-0.00414	13.44	0.00219
																																							13.48	0.00348	13.48	0.000112057			13.48	0.00207	13.48	0.00219
																																							13.52	0.00228	13.52	0.000108254			13.52	-0.00139	13.52	-0.00195
																																							13.56	-0.00132	13.56	0.00114			13.56	-0.0021	13.56	0.00322
																																							13.6	-0.000122622	13.6	-0.00508			13.6	-0.00347	13.6	-0.000907797
																																							13.64	-0.00193	13.64	0.00218			13.64	-3.32346e-05	13.64	-0.00397
																																							13.68	-0.000720204	13.68	-0.00195			13.68	0.00137	13.68	-0.000886461
																																							13.72	0.00167	13.72	-0.00402			13.72	0.000669653	13.72	-0.00396
																																							13.76	0.00168	13.76	-0.00402			13.76	-0.00211	13.76	-0.00292
																																							13.8	-0.00132	13.8	0.00218			13.8	0.000684712	13.8	-0.000865321
																																							13.84	0.000477907	13.84	-0.000911782			13.84	-0.00138	13.84	0.00424
																																							13.88	-0.000128323	13.88	-0.00197			13.88	0.00138	13.88	-0.00193
																																							13.92	-0.000118884	13.92	-0.00196			13.92	-0.00276	13.92	-0.00913
																																							13.96	0.00107	13.96	-0.00196			13.96	-0.00212	13.96	-0.00707
																																							14	-0.000728365	14	-0.00197			14	-0.000718459	14	-0.00399
																																							14.04	0.00107	14.04	-0.00197			14.04	-0.00141	14.04	0.000102387
																																							14.08	-0.00132	14.08	-0.00707			14.08	-0.000713185	14.08	-0.00092935
																																							14.12	0.00227	14.12	0.00218			14.12	0.00137	14.12	-0.000929337
																																							14.16	0.00107	14.16	-0.000924296			14.16	0.00137	14.16	0.00219
																																							14.2	0.00348	14.2	0.00115			14.2	0.00345	14.2	0.000127334
																																							14.24	0.000476782	14.24	0.00218			14.24	0.00276	14.24	0.00117
																																							14.28	0.00348	14.28	-0.00508			14.28	0.000684712	14.28	-0.00291
																																							14.32	0.000473567	14.32	0.00218			14.32	-0.000702785	14.32	-0.000886448
																																							14.36	0.00167	14.36	0.0053			14.36	-0.000729025	14.36	0.00218
																																							14.4	0.000473598	14.4	0.00529			14.4	-0.00628	14.4	0.00115
																																							14.44	0.00168	14.44	0.00114			14.44	0.00137	14.44	-0.00499
																																							14.48	0.000475754	14.48	-0.00197			14.48	-0.0021	14.48	0.00117
																																							14.52	-0.000122607	14.52	0.00114			14.52	-0.0021	14.52	-0.00195
																																							14.56	0.00228	14.56	0.00218			14.56	0.00276	14.56	0.000127351
																																							14.6	0.00047466	14.6	-0.00609			14.6	0.00276	14.6	-0.00189
																																							14.64	0.00228	14.64	-0.00609			14.64	0.000687658	14.64	-0.000875857
																																							14.68	0.000471506	14.68	0.00218			14.68	-8.46957e-06	14.68	-0.00195
																																							14.72	0.0004747	14.72	0.00011207			14.72	0.000681783	14.72	0.00116
																																							14.76	-0.000728337	14.76	-0.000936973			14.76	-0.0014	14.76	0.00322
																																							14.8	-0.00253	14.8	-0.00196			14.8	-0.0028	14.8	-0.000875857
																																							14.84	-0.00314	14.84	0.00114			14.84	-0.00417	14.84	-0.000886474
																																							14.88	-0.00132	14.88	0.00426			14.88	0.000666718	14.88	0.00322
																																							14.92	0.000475691	14.92	0.00115			14.92	0.00484	14.92	0.000135577
																																							14.96	0.00108	14.96	0.00114			14.96	0.000681732	14.96	0.00219
																																							15	0.00288	15	-0.00196			15	0.00207	15	-0.00297
																																							15.04	0.00408	15.04	0.00218			15.04	-0.00138	15.04	-0.00495
																																							15.08	0.000475775	15.08	0.00218			15.08	-3.33913e-07	15.08	0.00115
																																							15.12	-0.00134	15.12	0.00322			15.12	0.00138	15.12	-0.00189
																																							15.16	-0.00193	15.16	-0.00299			15.16	-0.0014	15.16	-0.00089711
																																							15.2	0.00288	15.2	-0.00197			15.2	-0.00211	15.2	0.000135577
																																							15.24	-0.00012644	15.24	0.00218			15.24	-0.00142	15.24	-0.00499
																																							15.28	-0.000124514	15.28	-0.00402			15.28	-0.00141	15.28	-0.00191
																																							15.32	-0.000126448	15.32	-0.000930622			15.32	0.000672711	15.32	-0.00193
																																							15.36	-0.00251	15.36	-0.00297			15.36	0.00276	15.36	-0.00193
																																							15.4	0.00347	15.4	-0.000905563			15.4	0.00345	15.4	-0.00089711
																																							15.44	0.00228	15.44	-0.00611			15.44	0.00414	15.44	0.00115
																																							15.48	0.00288	15.48	-0.000924296			15.48	-0.000697562	15.48	-0.00601
																																							15.52	0.000475739	15.52	-0.00196			15.52	-0.00209	15.52	-0.000875857
																																							15.56	0.000472517	15.56	0.00322			15.56	-0.00277	15.56	-0.00193
																																							15.6	-0.000122622	15.6	-0.000924309			15.6	-0.0028	15.6	0.00117
																																							15.64	-0.00313	15.64	-0.00195			15.64	-0.0014	15.64	-0.00192
																																							15.68	0.00288	15.68	-0.00093059			15.68	-0.00282	15.68	0.00322
																																							15.72	0.000475747	15.72	-0.00299			15.72	0.000672712	15.72	-0.00089711
																																							15.76	-0.00133	15.76	0.000108241			15.76	0.00623	15.76	-0.00397
																																							15.8	0.00107	15.8	-0.00195			15.8	0.00137	15.8	-0.00396
																																							15.84	-0.00132	15.84	-0.000918022			15.84	0.00069065	15.84	-0.00396
																																							15.88	0.00107	15.88	-0.000943315			15.88	-0.0007028	15.88	-0.00189
																																							15.92	0.00107	15.92	0.00114			15.92	-2.07883e-05	15.92	-0.00192
																																							15.96	-0.000120743	15.96	-0.00303			15.96	0.00276	15.96	0.00219
																																							16	0.00107	16	-0.00195			16	-0.00349	16	0.000135577
																																							16.04	-0.000731096	16.04	-0.00195			16.04	-2.07645e-05	16.04	-0.00397
																																							16.08	-0.000722911	16.08	0.000104376			16.08	-0.00142	16.08	0.00219
																																							16.12	-0.00132	16.12	-0.00196			16.12	0.00276	16.12	-0.000886474
																																							16.16	-0.00193	16.16	0.00218			16.16	0.00137	16.16	0.00424
																																							16.2	0.00347	16.2	-0.00399			16.2	0.00207	16.2	0.00117
																																							16.24	0.00167	16.24	-0.00402			16.24	0.00414	16.24	0.00117
																																							16.28	0.00107	16.28	0.00114			16.28	-0.00138	16.28	0.00322
																																							16.32	-0.00133	16.32	-0.000918031			16.32	-3.25368e-07	16.32	-0.00397
																																							16.36	0.00228	16.36	0.00114			16.36	-0.00554	16.36	-0.00396
																																							16.4	0.00107	16.4	0.00218			16.4	-0.0028	16.4	0.00218
																																							16.44	-0.00072567	16.44	0.00114			16.44	-0.00142	16.44	-0.00501
																																							16.48	-0.00314	16.48	0.00322			16.48	-0.00282	16.48	-0.00192
																																							16.52	0.000475754	16.52	-0.00195			16.52	0.00485	16.52	0.00322
																																							16.56	0.00107	16.56	-0.000918048			16.56	-0.000702753	16.56	-0.00401
																																							16.6	-0.00133	16.6	0.00114			16.6	0.00345	16.6	-0.00195
																																							16.64	-0.000122635	16.64	-0.00298			16.64	0.00276	16.64	-0.000907793
																																							16.68	0.00468	16.68	-0.00506			16.68	-0.00138	16.68	-0.000897106
																																							16.72	0.00348	16.72	-0.00195			16.72	-0.00344	16.72	-0.00192
																																							16.76	0.00167	16.76	0.00218			16.76	0.00207	16.76	-0.00397
																																							16.8	0.00288	16.8	-0.00612			16.8	-0.00143	16.8	-0.00294
																																							16.84	-0.00132	16.84	-0.000936942			16.84	-0.00141	16.84	0.000151924
																																							16.88	0.00107	16.88	-0.00196			16.88	-0.000718459	16.88	-0.00394
																																							16.92	-0.000722904	16.92	0.000115881			16.92	-0.000718468	16.92	0.000135563
																																							16.96	0.00288	16.96	0.00114			16.96	0.00276	16.96	-0.00189
																																							17	0.00288	17	0.00114			17	0.00206	17	-0.00088647
																																							17.04	0.00108	17.04	-0.00508			17.04	0.00552	17.04	-0.00297
																																							17.08	0.00107	17.08	0.0063			17.08	-0.00207	17.08	-0.00499
																																							17.12	0.00108	17.12	-0.000930595			17.12	-0.00207	17.12	-0.00191
																																							17.16	-0.00132	17.16	-0.00195			17.16	0.000681715	17.16	-0.00702
																																							17.2	-0.00133	17.2	-0.00298			17.2	-0.0035	17.2	-0.00189
																																							17.24	-0.000128351	17.24	0.00218			17.24	-0.0014	17.24	0.00322
																																							17.28	0.00167	17.28	-0.00195			17.28	-0.00282	17.28	0.00116
																																							17.32	-0.000126432	17.32	0.00115			17.32	0.00346	17.32	-0.0091
																																							17.36	0.00228	17.36	0.00114			17.36	0.00067577	17.36	0.00218
																																							17.4	-0.00251	17.4	-0.003			17.4	0.00137	17.4	0.00219
																																							17.44	-0.00252	17.44	-0.00299			17.44	0.00137	17.44	-0.00396
																																							17.48	-0.000722904	17.48	-0.00196			17.48	-3.16306e-07	17.48	-0.00294
																																							17.52	0.00107	17.52	-0.00713			17.52	0.00137	17.52	0.000119087
																																							17.56	0.00528	17.56	0.00114			17.56	-0.00276	17.56	0.00116
																																							17.6	-0.00132	17.6	-0.00505			17.6	-0.0014	17.6	-0.00294
																																							17.64	0.00228	17.64	-0.003			17.64	-0.00281	17.64	-0.00603
																																							17.68	0.00228	17.68	0.00114			17.68	-0.000723717	17.68	-0.00291
																																							17.72	-0.000130236	17.72	0.00114			17.72	-0.0014	17.72	-0.00394
																																							17.76	-0.00253	17.76	0.00633			17.76	0.00206	17.76	-0.00189
																																							17.8	0.000474688	17.8	-0.003			17.8	0.000675728	17.8	0.00116
																																							17.84	0.00167	17.84	-0.00403			17.84	0.00207	17.84	-0.000897106
																																							17.88	0.00107	17.88	0.00114			17.88	0.00276	17.88	0.00527
																																							17.92	-0.00131	17.92	0.00322			17.92	-8.43707e-06	17.92	0.00219
																																							17.96	-0.00131	17.96	-0.000924331			17.96	-0.00342	17.96	-0.00399
																																							18	0.00349	18	-0.00195			18	-0.000713218	18	-0.00394
																																							18.04	0.00288	18.04	0.000115894			18.04	0.00137	18.04	-0.000886457
																																							18.08	-0.000128323	18.08	0.00114			18.08	-0.00419	18.08	-0.000886453
																																							18.12	-0.00193	18.12	-0.00093059			18.12	-0.00348	18.12	-0.00399
																																							18.16	0.00168	18.16	-0.00505			18.16	0.00137	18.16	-0.00397
																																							18.2	-0.00434	18.2	-0.00402			18.2	0.00276	18.2	-0.00603
																																							18.24	-0.00133	18.24	0.000108241			18.24	0.00415	18.24	-0.000875857
																																							18.28	0.000475754	18.28	0.000104385			18.28	0.00207	18.28	0.00527
																																							18.32	-0.000124543	18.32	0.00114			18.32	-0.00139	18.32	0.000143789
																																							18.36	0.00107	18.36	-0.000924296			18.36	0.00414	18.36	0.000127338
																																							18.4	-0.00012644	18.4	-0.00607			18.4	-0.00071325	18.4	-0.00295
																																							18.44	0.00168	18.44	-0.00299			18.44	-0.00557	18.44	-0.00192
																																							18.48	-0.000128351	18.48	0.00322			18.48	0.00137	18.48	-0.00702
																																							18.52	0.000473575	18.52	-0.00401			18.52	0.00346	18.52	-0.000897106
																																							18.56	0.00167	18.56	-0.00196			18.56	0.00206	18.56	-0.00401
																																							18.6	0.00047468	18.6	-0.00405			18.6	0.00207	18.6	-0.00088647
																																							18.64	0.000472517	18.64	0.00114			18.64	0.00622	18.64	-0.00394
																																							18.68	0.00168	18.68	-0.00503			18.68	0.00345	18.68	0.00117
																																							18.72	-0.00312	18.72	0.00426			18.72	0.00138	18.72	0.00322
																																							18.76	0.00288	18.76	-0.00401			18.76	-0.000713176	18.76	0.000127351
																																							18.8	0.00167	18.8	-0.003			18.8	-0.0007132	18.8	0.000135577
																																							18.84	0.000474672	18.84	-0.00403			18.84	-0.00141	18.84	0.000143794
																																							18.88	0.00107	18.88	-0.000930617			18.88	-0.00487	18.88	-0.00191
																																							18.92	0.00107	18.92	0.00321			18.92	-0.000723684	18.92	-0.000865295
																																							18.96	0.00408	18.96	-0.000911813			18.96	0.00346	18.96	-0.000897093
																																							19	-0.00133	19	0.000104394			19	0.00276	19	-0.00392
																																							19.04	0.00227	19.04	-0.00302			19.04	0.00138	19.04	0.000151937
																																							19.08	-0.00132	19.08	0.00114			19.08	0.00276	19.08	-0.000875857
																																							19.12	-0.000717468	19.12	0.00632			19.12	0.00207	19.12	-0.00191
																																							19.16	0.00227	19.16	0.00010051			19.16	-0.000707984	19.16	0.00322
																																							19.2	0.00347	19.2	-0.00403			19.2	-0.00142	19.2	-0.00397
																																							19.24	0.000474688	19.24	-0.00298			19.24	-0.000713218	19.24	-0.00295
																																							19.28	-0.00194	19.28	-0.00196			19.28	-0.00421	19.28	-0.00396
																																							19.32	0.00228	19.32	-0.00401			19.32	-0.00209	19.32	-0.00291
																																							19.36	-0.000728322	19.36	-0.00195			19.36	0.00206	19.36	-0.000875857
																																							19.4	0.00047359	19.4	-0.00607			19.4	0.00345	19.4	0.00219
																																							19.44	-0.000725642	19.44	0.000112053			19.44	0.00553	19.44	0.000135577
																																							19.48	0.00288	19.48	0.00114			19.48	0.00276	19.48	-0.00189
																																							19.52	-0.00193	19.52	0.00734			19.52	-0.000697585	19.52	-0.00396
																																							19.56	0.00347	19.56	0.00114			19.56	-8.40478e-06	19.56	-0.00601
																																							19.6	-0.000725606	19.6	0.000104403			19.6	-0.00486	19.6	-0.00605
																																							19.64	0.00168	19.64	0.00322			19.64	-0.00211	19.64	-0.000886457
																																							19.68	0.000475775	19.68	0.00115			19.68	-0.00211	19.68	-0.000865304
																																							19.72	0.00168	19.72	-0.00401			19.72	0.00137	19.72	-0.00497
																																							19.76	0.000474644	19.76	0.0053			19.76	0.00206	19.76	-0.00089711
																																							19.8	-0.000130251	19.8	-0.000924313			19.8	0.00207	19.8	0.00424
																																							19.84	0.00168	19.84	-0.00299			19.84	0.00345	19.84	-0.000886474
																																							19.88	0.00047251	19.88	-0.00506			19.88	-0.000697594	19.88	-0.00396
																																							19.92	0.00168	19.92	-0.00612			19.92	0.00207	19.92	-0.00603
																																							19.96	0.000474667	19.96	-0.000918031			19.96	0.000684729	19.96	0.000135563
																																							20	-0.00132	20	0.00115			20	-0.0014	20	-0.00292
																																							20.04	0.00288	20.04	-0.000930622			20.04	-0.00279	20.04	0.00322
																																							20.08	0.00167	20.08	0.000104376			20.08	-2.91049e-05	20.08	0.00425
																																							20.12	0.00228	20.12	0.00218			20.12	-0.000723726	20.12	0.000135581
																																							20.16	0.00167	20.16	0.00426			20.16	0.000681797	20.16	0.000143789
																																							20.2	-0.000126484	20.2	0.00529			20.2	0.00276	20.2	-0.000897097
																																							20.24	0.00408	20.24	-0.000924296			20.24	0.00414	20.24	0.000143776
																																							20.28	0.00168	20.28	0.000104411			20.28	0.00414	20.28	-0.00087584
																																							20.32	0.00228	20.32	0.000108245			20.32	0.00483	20.32	-0.00601
																																							20.36	0.000474675	20.36	-0.000924344			20.36	0.00138	20.36	-0.00394
																																							20.4	0.00227	20.4	0.00114			20.4	-0.00209	20.4	0.00117
																																							20.44	0.00107	20.44	0.000104425			20.44	0.00206	20.44	0.00322
																																							20.48	0.000475703	20.48	0.00321			20.48	0.000672762	20.48	-0.00294
																																							20.52	0.000475739	20.52	0.00218			20.52	-0.00141	20.52	0.00117
																																							20.56	0.00168	20.56	0.00424			20.56	-0.0014	20.56	-0.00397
																																							20.6	0.00047361	20.6	0.00114			20.6	0.00414	20.6	-0.00397
																																							20.64	0.00168	20.64	-0.00399			20.64	0.00553	20.64	-0.00399
																																							20.68	-0.000134039	20.68	-0.00611			20.68	0.00621	20.68	0.00116
																																							20.72	-0.00312	20.72	0.00114			20.72	0.00345	20.72	-0.00191
																																							20.76	-0.000126448	20.76	0.00322			20.76	-0.00415	20.76	-0.00495
																																							20.8	0.000476782	20.8	0.000115855			20.8	-0.00278	20.8	0.00322
																																							20.84	0.00409	20.84	-0.00093059			20.84	-0.000713167	20.84	0.00424
																																							20.88	0.000473618	20.88	0.000104394			20.88	-0.00348	20.88	0.00631
																																							20.92	-0.000722927	20.92	0.00218			20.92	0.000672703	20.92	-0.00089711
																																							20.96	-0.00133	20.96	-0.000930604			20.96	0.00137	20.96	-0.00497
																																							21	0.00107	21	-0.00195			21	0.00276	21	0.000143776
																																							21.04	0.00107	21.04	0.000108254			21.04	0.00414	21.04	0.00117
																																							21.08	0.00288	21.08	0.00218			21.08	0.00414	21.08	0.0022
																																							21.12	0.00168	21.12	-0.00196			21.12	-0.000692437	21.12	0.00218
																																							21.16	0.00107	21.16	0.000112074			21.16	-0.00207	21.16	0.00117
																																							21.2	-0.000124507	21.2	0.000108254			21.2	-0.000713209	21.2	0.00219
																																							21.24	0.00287	21.24	-0.00403			21.24	-0.0021	21.24	0.000127338
																																							21.28	0.00047468	21.28	0.00218			21.28	-0.00351	21.28	0.00219
																																							21.32	0.00408	21.32	-0.00298			21.32	0.00067278	21.32	0.000135563
																																							21.36	-0.000126412	21.36	-0.00503			21.36	0.00346	21.36	-0.00297
																																							21.4	0.00107	21.4	-0.00196			21.4	0.00345	21.4	-0.00193
																																							21.44	0.00107	21.44	0.00425			21.44	0.00554	21.44	-0.000886457
																																							21.48	0.000474688	21.48	-0.00501			21.48	0.00207	21.48	-0.00295
																																							21.52	-0.00193	21.52	0.00115			21.52	-0.00139	21.52	-0.00397
																																							21.56	-0.000728378	21.56	-0.00609			21.56	-0.000702818	21.56	-0.00089711
																																							21.6	0.000473633	21.6	-0.00195			21.6	-0.00139	21.6	-0.00292
																																							21.64	0.00168	21.64	-0.00402			21.64	-2.07645e-05	21.64	-0.00192
																																							21.68	0.00348	21.68	-0.000943302			21.68	-0.00141	21.68	-0.00189
																																							21.72	-0.000720176	21.72	0.00218			21.72	-1.67428e-05	21.72	-0.000886457
																																							21.76	0.00408	21.76	-0.00403			21.76	0.00137	21.76	-0.00397
																																							21.8	-0.00253	21.8	-0.000936973			21.8	0.00346	21.8	-0.00295
																																							21.84	0.00288	21.84	0.00011207			21.84	0.00692	21.84	-0.00191
																																							21.88	-0.000132157	21.88	0.00010821			21.88	0.00276	21.88	-0.00403
																																							21.92	0.00168	21.92	0.00114			21.92	-2.84132e-07	21.92	-0.00497
																																							21.96	-0.00192	21.96	-0.00094332			21.96	-0.0028	21.96	0.00117
																																							22	0.00288	22	-0.00405			22	0.000678753	22	0.000135577
																																							22.04	0.00529	22.04	0.00218			22.04	0.000675746	22.04	-0.00294
																																							22.08	0.00227	22.08	-0.00299			22.08	-0.00142	22.08	-0.000897093
																																							22.12	0.00167	22.12	-0.00402			22.12	0.00137	22.12	0.00116
																																							22.16	0.00227	22.16	0.00011207			22.16	0.00346	22.16	-0.00189
																																							22.2	0.00288	22.2	0.00114			22.2	0.00414	22.2	0.000135577
																																							22.24	-0.000731096	22.24	0.00114			22.24	0.00484	22.24	-0.00191
																																							22.28	0.00227	22.28	0.00321			22.28	0.00138	22.28	-0.00295
																																							22.32	0.00348	22.32	-0.000930595			22.32	0.00138	22.32	-0.00295
																																							22.36	-0.00133	22.36	-0.00402			22.36	-0.000692396	22.36	-0.000875844
																																							22.4	-0.000126432	22.4	0.000108206			22.4	-0.00347	22.4	-0.00189
																																							22.44	-0.00133	22.44	0.00011207			22.44	-0.00141	22.44	0.00115
																																							22.48	0.00408	22.48	-0.00197			22.48	0.00276	22.48	0.0022
																																							22.52	0.00168	22.52	-0.00405			22.52	-0.00281	22.52	-0.00294
																																							22.56	0.000474672	22.56	-0.00195			22.56	0.00206	22.56	-0.00497
																																							22.6	0.00228	22.6	0.000104376			22.6	0.00137	22.6	0.000135559
																																							22.64	0.00348	22.64	-0.00298			22.64	0.00345	22.64	-0.000886457
																																							22.68	0.00168	22.68	-0.000924296			22.68	0.000675737	22.68	-0.00087584
																																							22.72	0.00107	22.72	-0.00195			22.72	-4.38962e-06	22.72	-0.00294
																																							22.76	-0.00254	22.76	-0.00302			22.76	-0.00207	22.76	-0.00497
																																							22.8	0.00168	22.8	-0.00195			22.8	-0.00624	22.8	-0.00394
																																							22.84	0.00107	22.84	0.00114			22.84	-1.666e-05	22.84	-0.00396
																																							22.88	-0.00192	22.88	-0.00194			22.88	-0.0014	22.88	-0.00189
																																							22.92	0.00408	22.92	0.00321			22.92	0.000672729	22.92	-0.00495
																																							22.96	0.00107	22.96	-0.000918048			22.96	-2.07823e-05	22.96	0.000135577
																																							23	0.00167	23	0.00322			23	0.00484	23	-0.00188
																																							23.04	0.00288	23.04	0.00426			23.04	0.000684744	23.04	-0.00193
																																							23.08	0.00228	23.08	0.00011207			23.08	0.000690618	23.08	-0.00193
																																							23.12	-0.000132136	23.12	0.00114			23.12	0.00414	23.12	0.00117
																																							23.16	0.00228	23.16	-0.000924327			23.16	-8.48723e-06	23.16	-0.000875844
																																							23.2	0.00168	23.2	0.00218			23.2	0.00207	23.2	-0.00501
																																							23.24	0.00228	23.24	-0.000924327			23.24	-0.000707961	23.24	0.000143789
																																							23.28	-0.00312	23.28	-0.000924327			23.28	-0.00278	23.28	-0.00294
																																							23.32	0.00227	23.32	-0.003			23.32	-0.00211	23.32	0.000143776
																																							23.36	0.00227	23.36	0.00425			23.36	-0.00212	23.36	-0.00192
																																							23.4	0.00348	23.4	0.00115			23.4	0.00345	23.4	-0.00189
																																							23.44	-0.000728365	23.44	0.00114			23.44	0.00345	23.44	0.00322
																																							23.48	0.00348	23.48	0.00010438			23.48	0.00554	23.48	0.00117
																																							23.52	0.00288	23.52	-0.000924309			23.52	0.00483	23.52	0.00116
																																							23.56	0.000474616	23.56	-0.00195			23.56	-0.00139	23.56	0.000110757
																																							23.6	-0.00133	23.6	0.00115			23.6	-1.66747e-05	23.6	-0.00396
																																							23.64	-0.000128351	23.64	0.00115			23.64	-0.00278	23.64	-0.00294
																																							23.68	0.00228	23.68	-0.000930617			23.68	-0.000723708	23.68	-0.00699
																																							23.72	0.00168	23.72	0.00322			23.72	0.00137	23.72	0.00115
																																							23.76	0.00287	23.76	0.00114			23.76	-0.0014	23.76	-0.00397
																																							23.8	0.00168	23.8	0.00218			23.8	0.00346	23.8	-0.00392
																																							23.84	0.00347	23.84	-0.000918027			23.84	0.00207	23.84	-0.00295
																																							23.88	0.00107	23.88	0.000108241			23.88	0.00414	23.88	-0.00291
																																							23.92	0.00288	23.92	-0.0009243			23.92	0.00345	23.92	-0.000897106
																																							23.96	-0.00194	23.96	-0.003			23.96	0.00138	23.96	-0.00396
																																							24	0.00168	24	-0.000930639			24	-0.00209	24	-0.00188
																																							24.04	-0.000126432	24.04	-0.00506			24.04	-0.00487	24.04	0.00117
																																							24.08	0.00168	24.08	-0.00297			24.08	-0.00417	24.08	-0.000897093
																																							24.12	0.00287	24.12	-0.00508			24.12	-0.00628	24.12	0.0063
																																							24.16	-0.000122678	24.16	-0.000924327			24.16	-2.07734e-05	24.16	-0.00294
																																							24.2	0.00348	24.2	-0.000918048			24.2	-0.00209	24.2	0.00117
																																							24.24	0.00168	24.24	0.00427			24.24	0.00623	24.24	-0.00191
																																							24.28	-0.00133	24.28	-0.00197			24.28	0.000687699	24.28	-0.00191
																																							24.32	0.00228	24.32	0.00114			24.32	0.00206	24.32	0.00116
																																							24.36	-0.000130243	24.36	-0.00401			24.36	0.00138	24.36	-0.00294
																																							24.4	-0.000736587	24.4	-0.003			24.4	0.00137	24.4	-0.00495
																																							24.44	-0.000122643	24.44	-0.00194			24.44	-0.00348	24.44	-0.00292
																																							24.48	0.00228	24.48	-0.00402			24.48	-0.000723717	24.48	0.00322
																																							24.52	0.00107	24.52	0.000115899			24.52	0.00415	24.52	-0.00497
																																							24.56	0.00228	24.56	0.000104376			24.56	0.00206	24.56	-0.00193
																																							24.6	-0.000124507	24.6	-0.00501			24.6	0.00553	24.6	-0.00187
																																							24.64	0.00227	24.64	-0.00196			24.64	0.00276	24.64	-0.000875857
																																							24.68	0.00107	24.68	0.00114			24.68	0.00484	24.68	0.000135559
																																							24.72	0.0047	24.72	-0.00197			24.72	0.000687754	24.72	-0.00795
																																							24.76	-0.00133	24.76	0.00426			24.76	0.000687708	24.76	-0.00188
																																							24.8	0.00167	24.8	-0.00297			24.8	0.00137	24.8	-0.000918561
																																							24.84	-0.000130223	24.84	-0.00302			24.84	-0.00419	24.84	0.000143794
																																							24.88	-0.00253	24.88	0.000112053			24.88	-0.000713218	24.88	0.00219
																																							24.92	0.00167	24.92	0.000112053			24.92	-0.000728974	24.92	-0.000875857
																																							24.96	0.00108	24.96	-0.00297			24.96	0.00554	24.96	-0.00089711
																																							25	0.00108	25	0.000108259			25	0.00137	25	-0.00189
																																							25.04	0.00168	25.04	0.00114			25.04	0.00693	25.04	-0.000897093
																																							25.08	0.00348	25.08	-0.000930635			25.08	0.00276	25.08	-0.00397
																																							25.12	0.00288	25.12	0.00114			25.12	0.00207	25.12	-0.000886461
																																							25.16	0.00168	25.16	-0.000924291			25.16	-0.00138	25.16	-0.008
																																							25.2	0.00167	25.2	0.00322			25.2	0.00138	25.2	0.00219
																																							25.24	0.00107	25.24	0.00218			25.24	-0.00279	25.24	-0.00392
																																							25.28	-0.000130243	25.28	-0.00299			25.28	-0.00209	25.28	0.00218
																																							25.32	-0.000124527	25.32	-0.000930639			25.32	-0.00278	25.32	-0.00192
																																							25.36	0.00107	25.36	-0.000905607			25.36	0.00137	25.36	-0.000918544
																																							25.4	0.000476762	25.4	-0.00195			25.4	0.00276	25.4	-0.00192
																																							25.44	0.000475691	25.44	-0.003			25.44	0.00276	25.44	0.000143776
																																							25.48	0.00288	25.48	-0.00405			25.48	0.00137	25.48	0.000135577
																																							25.52	0.00047468	25.52	0.000115868			25.52	0.00345	25.52	0.000151941
																																							25.56	0.00288	25.56	0.00114			25.56	-0.00345	25.56	0.000135563
																																							25.6	-0.000126448	25.6	0.00114			25.6	0.00485	25.6	-0.000854791
																																							25.64	0.000470399	25.64	-0.000930586			25.64	-0.00418	25.64	0.000143781
																																							25.68	-0.00193	25.68	-0.003			25.68	-0.0028	25.68	-0.00495
																																							25.72	-0.00133	25.72	0.000104389			25.72	-0.0007132	25.72	-0.00396
																																							25.76	0.00227	25.76	-0.00402			25.76	0.00346	25.76	-0.00299
																																							25.8	0.00288	25.8	0.00114			25.8	0.00276	25.8	-0.000875844
																																							25.84	0.00288	25.84	-0.003			25.84	0.00554	25.84	-0.00295
																																							25.88	0.00347	25.88	-0.00713			25.88	0.00484	25.88	-0.00397
																																							25.92	0.00348	25.92	0.00114			25.92	0.00207	25.92	0.00116
																																							25.96	0.00469	25.96	0.000119643			25.96	-0.00278	25.96	0.00117
																																							26	-0.000128315	26	-0.00196			26	-0.00207	26	-0.00189
																																							26.04	-0.00192	26.04	-0.00302			26.04	0.00207	26.04	-0.000897097
																																							26.08	-0.00253	26.08	-0.00299			26.08	-0.00419	26.08	-0.00297
																																							26.12	-0.00313	26.12	-0.00298			26.12	0.00207	26.12	0.00116
																																							26.16	-0.00132	26.16	-0.000918044			26.16	-0.00070797	26.16	-0.00292
																																							26.2	0.000474703	26.2	-0.00195			26.2	-0.00141	26.2	-0.00907
																																							26.24	0.000474695	26.24	0.00115			26.24	0.00484	26.24	-0.000897084
																																							26.28	0.00468	26.28	0.00114			26.28	0.00692	26.28	0.00116
																																							26.32	0.00288	26.32	-0.003			26.32	-0.00139	26.32	-0.00497
																																							26.36	0.00168	26.36	-0.00196			26.36	0.00345	26.36	-0.00396
																																							26.4	0.00288	26.4	0.000104394			26.4	-0.00139	26.4	0.00322
																																							26.44	0.00107	26.44	0.000115885			26.44	-0.000718432	26.44	0.00219
																																							26.48	-0.00253	26.48	0.00218			26.48	-0.00418	26.48	-0.00189
																																							26.52	-0.000132128	26.52	-0.00406			26.52	-0.00488	26.52	-0.00603
																																							26.56	-0.000124499	26.56	0.00114			26.56	-1.25333e-05	26.56	-0.00396
																																							26.6	-0.000124522	26.6	0.00114			26.6	-0.00347	26.6	-0.00497
																																							26.64	0.00408	26.64	0.00011207			26.64	0.00206	26.64	-0.00401
																																							26.68	0.00529	26.68	-0.00297			26.68	0.00345	26.68	-0.00397
																																							26.72	0.00108	26.72	0.00115			26.72	0.00484	26.72	-0.00297
																																							26.76	-0.00193	26.76	-0.000924296			26.76	0.00276	26.76	0.000143794
																																							26.8	0.00228	26.8	0.000108241			26.8	0.000690723	26.8	0.000151924
																																							26.84	-0.00193	26.84	-0.00195			26.84	-0.000718417	26.84	-0.00192
																																							26.88	0.00348	26.88	-0.00506			26.88	-2.91049e-05	26.88	-0.00392
																																							26.92	-0.00133	26.92	-0.00193			26.92	-0.00278	26.92	-0.00089711
																																							26.96	-0.000128343	26.96	0.00011207			26.96	-1.66836e-05	26.96	-0.000897106
																																							27	-0.00012644	27	0.00426			27	0.00345	27	-0.00292
																																							27.04	-0.000725591	27.04	-0.00402			27.04	0.00137	27.04	-0.00704
																																							27.08	0.00108	27.08	0.00321			27.08	0.00484	27.08	-0.000875844
																																							27.12	0.00348	27.12	0.00218			27.12	0.00485	27.12	-0.00399
																																							27.16	0.00167	27.16	0.00529			27.16	-0.0021	27.16	-0.00399
																																							27.2	0.00167	27.2	0.00011207			27.2	0.00137	27.2	0.00219
																																							27.24	-0.000126412	27.24	-0.00298			27.24	0.00276	27.24	-0.00397
																																							27.28	-0.00012644	27.28	-0.00194			27.28	-0.00345	27.28	-0.00192
																																							27.32	0.00168	27.32	-0.000936947			27.32	0.00206	27.32	0.000127351
																																							27.36	-0.00252	27.36	0.00010442			27.36	0.00137	27.36	-0.00702
																																							27.4	-0.00133	27.4	0.00218			27.4	0.00345	27.4	-0.00189
																																							27.44	-0.000126412	27.44	0.000100528			27.44	0.00554	27.44	0.00425
																																							27.48	0.00348	27.48	0.00114			27.48	0.00276	27.48	0.000135563
																																							27.52	0.00167	27.52	-0.003			27.52	0.00137	27.52	-0.000875857
																																							27.56	0.00108	27.56	-0.00297			27.56	-0.00347	27.56	-0.00189
																																							27.6	0.000473582	27.6	-0.00196			27.6	-0.00209	27.6	-0.00189
																																							27.64	0.00408	27.64	-0.00195			27.64	-0.0028	27.64	0.0022
																																							27.68	0.00288	27.68	-0.00196			27.68	-0.0014	27.68	-0.000886457
																																							27.72	-0.000728337	27.72	0.000100492			27.72	-0.00141	27.72	0.000151941
																																							27.76	-0.00313	27.76	0.000115899			27.76	-0.00209	27.76	-0.00294
																																							27.8	-0.00193	27.8	-0.000930622			27.8	0.00207	27.8	-0.00089711
																																							27.84	0.00047681	27.84	-0.00298			27.84	0.00207	27.84	-0.00907
																																							27.88	0.00288	27.88	0.00218			27.88	-0.000708011	27.88	0.00424
																																							27.92	-0.000124507	27.92	-0.00092434			27.92	0.00553	27.92	-0.00291
																																							27.96	0.00227	27.96	0.00114			27.96	0.00553	27.96	-0.00501
																																							28	0.00288	28	0.00114			28	-0.000702803	28	0.00219
																																							28.04	0.00348	28.04	0.00322			28.04	-0.00278	28.04	-0.000897093
																																							28.08	0.00228	28.08	-0.000930586			28.08	-0.00208	28.08	-0.000865295
																																							28.12	-0.000733842	28.12	0.000108206			28.12	-0.00141	28.12	-0.00188
																																							28.16	0.00107	28.16	0.00115			28.16	-0.000718468	28.16	-0.00495
																																							28.2	-0.00133	28.2	-0.00197			28.2	0.00068472	28.2	0.000135559
																																							28.24	0.000472553	28.24	0.00218			28.24	0.00553	28.24	-0.00699
																																							28.28	0.00409	28.28	-0.00298			28.28	0.00694	28.28	-0.00295
																																							28.32	0.00107	28.32	-0.000924313			28.32	0.00345	28.32	-0.000886461
																																							28.36	0.00227	28.36	-0.00195			28.36	0.00345	28.36	0.00424
																																							28.4	0.00227	28.4	-0.00505			28.4	0.000678768	28.4	-0.00294
																																							28.44	0.00108	28.44	-0.00709			28.44	-0.000702776	28.44	0.00117
																																							28.48	-0.000731104	28.48	0.00632			28.48	-0.00487	28.48	-0.00295
																																							28.52	-0.000728365	28.52	0.00115			28.52	-0.00141	28.52	-0.00189
																																							28.56	0.000469297	28.56	0.000112057			28.56	-0.00209	28.56	-0.00397
																																							28.6	0.00168	28.6	-0.003			28.6	-1.66927e-05	28.6	-0.00294
																																							28.64	-0.000132149	28.64	-0.00195			28.64	0.00623	28.64	-0.00394
																																							28.68	0.00107	28.68	0.00011207			28.68	0.00207	28.68	-0.00497
																																							28.72	-0.000124543	28.72	0.00114			28.72	0.00067875	28.72	0.00116
																																							28.76	0.00347	28.76	-0.00196			28.76	0.00276	28.76	0.000151937
																																							28.8	0.00287	28.8	0.00218			28.8	0.00207	28.8	0.000119078
																																							28.84	0.000474667	28.84	-0.00605			28.84	-0.000702803	28.84	-0.00392
																																							28.88	0.00228	28.88	0.00114			28.88	-4.41303e-06	28.88	0.00322
																																							28.92	0.00228	28.92	-0.000918031			28.92	-0.00277	28.92	-0.00189
																																							28.96	-0.000130243	28.96	-0.00195			28.96	-0.000707984	28.96	0.000127334
																																							29	-0.00132	29	-0.00299			29	-1.25421e-05	29	-0.000844341
																																							29.04	-0.00012644	29.04	0.00218			29.04	0.00276	29.04	-0.000886457
																																							29.08	0.00047359	29.08	-0.000924291			29.08	0.00553	29.08	0.0063
																																							29.12	0.00227	29.12	-0.00197			29.12	0.00276	29.12	-0.00297
																																							29.16	-0.000126412	29.16	0.00528			29.16	0.00276	29.16	-0.00191
																																							29.2	0.00407	29.2	0.00114			29.2	0.00276	29.2	-0.00292
																																							29.24	0.00228	29.24	-0.000930639			29.24	-0.00276	29.24	-0.00291
																																							29.28	0.00228	29.28	-0.00406			29.28	0.00207	29.28	-0.000886474
																																							29.32	0.00288	29.32	0.000108206			29.32	-0.00071845	29.32	-0.000875844
																																							29.36	0.00228	29.36	0.00634			29.36	-0.0014	29.36	-0.00295
																																							29.4	0.00107	29.4	-0.003			29.4	0.00137	29.4	0.000135577
																																							29.44	-0.000733849	29.44	0.00321			29.44	0.00137	29.44	0.000127356
																																							29.48	-0.000126404	29.48	-0.000930621			29.48	0.000681756	29.48	-0.00396
																																							29.52	-0.00133	29.52	0.000104407			29.52	0.00553	29.52	-0.00295
																																							29.56	0.00108	29.56	-0.00506			29.56	0.00415	29.56	0.00116
																																							29.6	0.000475775	29.6	-0.00297			29.6	-0.00139	29.6	0.00219
																																							29.64	0.000472561	29.64	0.00114			29.64	0.000675719	29.64	-0.000897093
																																							29.68	0.00288	29.68	0.00218			29.68	-0.00417	29.68	-0.00397
																																							29.72	0.00228	29.72	-0.000918048			29.72	-0.0014	29.72	-0.00394
																																							29.76	0.00107	29.76	-0.000918022			29.76	-0.00347	29.76	0.00118
																																							29.8	0.000473582	29.8	-0.00605			29.8	-0.0014	29.8	-0.000886474
																																							29.84	0.00228	29.84	0.000112053			29.84	0.00207	29.84	0.00425
																																							29.88	-0.00495	29.88	0.00322			29.88	0.00484	29.88	-0.00292
																																							29.92	0.00228	29.92	-0.00197			29.92	0.00345	29.92	-0.00189
																																							29.96	0.00168	29.96	0.00426			29.96	0.000672753	29.96	0.000143794
																																							30	0.00528	30	-0.00197			30	0.00276	30	-0.00499
																																							30.04	0.00467	30.04	-0.00297			30.04	0.000684794	30.04	0.0022
																																							30.08	0.00288	30.08	0.00114			30.08	-0.00416	30.08	0.000151941
																																							30.12	0.00168	30.12	-0.00401			30.12	-0.00347	30.12	0.00219
																																							30.16	-0.000722935	30.16	-0.00506			30.16	-0.0014	30.16	0.000135577
																																							30.2	0.00228	30.2	-0.000924344			30.2	0.000681747	30.2	0.00219
																																							30.24	-0.00135	30.24	0.00218			30.24	0.000675752	30.24	0.000151924
																																							30.28	0.00168	30.28	0.00114			30.28	0.00067577	30.28	0.00118
																																							30.32	-0.00313	30.32	0.000119678			30.32	0.00485	30.32	-0.00292
																																							30.36	0.000474695	30.36	0.00011207			30.36	0.00276	30.36	0.00527
																																							30.4	0.00168	30.4	-0.00198			30.4	-1.25656e-05	30.4	0.00116
																																							30.44	0.000475747	30.44	-0.000918048			30.44	-0.00139	30.44	0.000135559
																																							30.48	-0.000722904	30.48	0.00425			30.48	-1.66981e-05	30.48	-0.00291
																																							30.52	0.00528	30.52	-0.000930635			30.52	-0.000692437	30.52	-0.00292
																																							30.56	0.00589	30.56	0.00011207			30.56	0.00415	30.56	0.0022
																																							30.6	0.00107	30.6	-0.000905577			30.6	-0.000702785	30.6	0.0022
																																							30.64	-0.00253	30.64	0.000115899			30.64	0.00345	30.64	-0.000897093
																																							30.68	-0.000733834	30.68	-0.00298			30.68	0.00345	30.68	-0.00193
																																							30.72	-0.00133	30.72	-0.00607			30.72	0.00553	30.72	0.00116
																																							30.76	0.00168	30.76	0.00218			30.76	-2.08238e-05	30.76	-0.00189
																																							30.8	-0.00252	30.8	-0.00403			30.8	0.00137	30.8	-0.00295
																																							30.84	0.00108	30.84	0.000104403			30.84	0.00415	30.84	-0.00191
																																							30.88	0.00288	30.88	-0.000930635			30.88	0.00137	30.88	0.000151924
																																							30.92	0.00408	30.92	0.00114			30.92	-0.00626	30.92	0.00219
																																							30.96	0.00047468	30.96	0.00114			30.96	0.00415	30.96	-0.00396
																																							31	0.00288	31	0.00114			31	-0.000718492	31	-0.00192
																																							31.04	0.00349	31.04	-0.00401			31.04	-1.25834e-05	31.04	-0.00191
																																							31.08	-0.000731096	31.08	-0.00298			31.08	0.00138	31.08	-0.00189
																																							31.12	-0.000130251	31.12	-0.00093696			31.12	0.00414	31.12	-0.000886461
																																							31.16	0.00168	31.16	-0.00196			31.16	0.00137	31.16	-0.00704
																																							31.2	0.000476775	31.2	-0.00196			31.2	0.00553	31.2	-0.000886457
																																							31.24	0.00287	31.24	-0.003			31.24	-0.00278	31.24	0.00117
																																							31.28	0.000475762	31.28	0.00322			31.28	-0.000708011	31.28	0.00116
																																							31.32	0.00287	31.32	-0.000924327			31.32	-0.00209	31.32	-0.00292
																																							31.36	-0.000725627	31.36	0.00011963			31.36	-0.00279	31.36	-0.00499
																																							31.4	0.00408	31.4	-0.00607			31.4	-0.000707984	31.4	-0.00191
																																							31.44	0.00107	31.44	0.00528			31.44	0.00206	31.44	-0.000907793
																																							31.48	-0.000126461	31.48	-0.00398			31.48	0.00276	31.48	0.00117
																																							31.52	0.000473602	31.52	0.000112066			31.52	0.00485	31.52	0.000143794
																																							31.56	0.000472561	31.56	0.00114			31.56	0.00484	31.56	0.00117
																																							31.6	-0.00073387	31.6	-0.00506			31.6	0.00414	31.6	-0.00497
																																							31.64	0.00228	31.64	-0.00403			31.64	-0.00208	31.64	0.00322
																																							31.68	0.00168	31.68	-0.000924296			31.68	-0.00345	31.68	0.00219
																																							31.72	-0.000128343	31.72	0.00114			31.72	-0.00345	31.72	-0.00294
																																							31.76	0.00469	31.76	0.00218			31.76	0.000672729	31.76	0.00117
																																							31.8	0.00408	31.8	-0.00195			31.8	-0.00139	31.8	-0.00396
																																							31.84	0.00349	31.84	-0.00195			31.84	0.00276	31.84	-0.00189
																																							31.88	0.00168	31.88	0.00115			31.88	0.00207	31.88	-0.00291
																																							31.92	0.00047147	31.92	-0.00299			31.92	0.00623	31.92	-0.00193
																																							31.96	-0.00132	31.96	-0.000930617			31.96	0.00276	31.96	0.000127334
																																							32	0.00288	32	-0.00195			32	-2.08147e-05	32	-0.00191
																																							32.04	0.00107	32.04	0.00114			32.04	-0.00208	32.04	0.00322
																																							32.08	0.00227	32.08	0.00114			32.08	-0.00418	32.08	0.00117
																																							32.12	0.00528	32.12	-0.000918044			32.12	-0.00484	32.12	-0.00292
																																							32.16	0.00408	32.16	0.000104407			32.16	-8.43705e-06	32.16	0.0022
																																							32.2	0.00228	32.2	0.000108241			32.2	-0.0014	32.2	0.00528
																																							32.24	0.00288	32.24	-0.000936991			32.24	-0.00139	32.24	-0.00195
																																							32.28	-0.000132121	32.28	0.000104407			32.28	0.00484	32.28	-0.00089711
																																							32.32	-0.00134	32.32	-0.00402			32.32	-0.000713235	32.32	-0.000865321
																																							32.36	0.00349	32.36	0.00115			32.36	0.00207	32.36	0.000135577
																																							32.4	0.000472525	32.4	-0.00194			32.4	0.00276	32.4	-0.00195
																																							32.44	-0.000728358	32.44	0.00011207			32.44	-0.00211	32.44	0.0063
																																							32.48	0.00167	32.48	0.00322			32.48	-0.00139	32.48	0.00219
																																							32.52	0.00348	32.52	0.00531			32.52	0.00137	32.52	0.000135577
																																							32.56	0.00347	32.56	-0.003			32.56	0.00206	32.56	-0.000886474
																																							32.6	0.00168	32.6	-0.000924291			32.6	-0.00209	32.6	0.000135559
																																							32.64	-0.00251	32.64	0.00322			32.64	0.00137	32.64	0.000127334
																																							32.68	0.000472545	32.68	-0.000905594			32.68	0.00345	32.68	0.00117
																																							32.72	0.00288	32.72	-0.00195			32.72	0.00484	32.72	-0.00501
																																							32.76	-0.00193	32.76	0.00114			32.76	0.00346	32.76	-0.00191
																																							32.8	-0.000130243	32.8	-0.00505			32.8	-0.000687288	32.8	0.000135581
																																							32.84	0.00107	32.84	-0.00298			32.84	0.000678735	32.84	-0.00603
																																							32.88	0.00288	32.88	-0.000936973			32.88	-0.00209	32.88	-0.00495
																																							32.92	0.00167	32.92	-0.000924313			32.92	-0.00139	32.92	0.000135563
																																							32.96	0.00227	32.96	0.00010438			32.96	-2.07645e-05	32.96	0.00424
																																							33	0.00167	33	0.00322			33	-2.08061e-05	33	-0.00295
																																							33.04	0.00288	33.04	0.000108241			33.04	0.00137	33.04	-0.00191
																																							33.08	0.00168	33.08	-0.000930639			33.08	0.000678759	33.08	-0.000897106
																																							33.12	-0.000134039	33.12	0.00114			33.12	0.00276	33.12	-0.00292
																																							33.16	0.00228	33.16	-0.00402			33.16	0.00345	33.16	-0.00192
																																							33.2	0.00107	33.2	-0.000930622			33.2	0.00206	33.2	0.000127356
																																							33.24	-0.00013602	33.24	0.00218			33.24	-0.00212	33.24	0.000143781
																																							33.28	0.00168	33.28	-0.00299			33.28	-0.00137	33.28	0.000151924
																																							33.32	-0.00012265	33.32	0.00114			33.32	-0.000702762	33.32	0.00117
																																							33.36	0.00707	33.36	-0.00196			33.36	0.00137	33.36	0.00116
																																							33.4	0.00107	33.4	0.00529			33.4	-1.66836e-05	33.4	-0.00193
																																							33.44	0.00168	33.44	0.00426			33.44	-0.00139	33.44	-0.00394
																																							33.48	0.00529	33.48	0.00115			33.48	0.00415	33.48	-0.00297
																																							33.52	0.00228	33.52	0.00114			33.52	0.00763	33.52	0.0022
																																							33.56	0.00107	33.56	0.00218			33.56	0.00137	33.56	0.00118
																																							33.6	-0.000128343	33.6	0.00426			33.6	0.00206	33.6	0.00117
																																							33.64	-0.000132165	33.64	9.66527e-05			33.64	-0.00141	33.64	0.00219
																																							33.68	-0.00012644	33.68	0.000115877			33.68	-1.66838e-05	33.68	-0.00191
																																							33.72	-0.000124507	33.72	-0.00501			33.72	0.000681806	33.72	0.000135577
																																							33.76	0.00468	33.76	0.00322			33.76	-0.00416	33.76	0.00322
																																							33.8	0.00227	33.8	0.00114			33.8	-1.25333e-05	33.8	0.00322
																																							33.84	0.00288	33.84	-0.000930617			33.84	-0.00139	33.84	-0.00291
																																							33.88	-0.00254	33.88	0.000115881			33.88	0.00345	33.88	-0.000886474
																																							33.92	0.00168	33.92	-0.00299			33.92	0.00414	33.92	-0.000907779
																																							33.96	-0.00194	33.96	0.000100492			33.96	0.00207	33.96	0.00219
																																							34	-0.000733842	34	-0.000924305			34	0.00137	34	0.00117
																																							34.04	0.00107	34.04	0.00011207			34.04	0.00137	34.04	-0.00289
																																							34.08	-0.000130243	34.08	0.00218			34.08	0.00345	34.08	0.00219
																																							34.12	-0.000130259	34.12	-0.00299			34.12	-0.00209	34.12	0.000143794
																																							34.16	0.00288	34.16	0.000108259			34.16	-0.00207	34.16	0.00218
																																							34.2	0.00468	34.2	0.000104407			34.2	-0.00417	34.2	0.00117
																																							34.24	0.00348	34.24	0.00218			34.24	0.00276	34.24	-0.00295
																																							34.28	0.000473618	34.28	0.00322			34.28	0.00137	34.28	-0.000897093
																																							34.32	0.00108	34.32	0.000112074			34.32	0.00484	34.32	0.000151924
																																							34.36	-0.00253	34.36	-0.00197			34.36	0.00346	34.36	0.000143776
																																							34.4	-0.000733834	34.4	-0.00503			34.4	0.00206	34.4	0.000143781
																																							34.44	-0.00133	34.44	-0.00505			34.44	0.000678768	34.44	-0.00192
																																							34.48	0.0041	34.48	-0.00297			34.48	-0.000682128	34.48	0.000143789
																																							34.52	0.000475762	34.52	0.00114			34.52	-0.00488	34.52	-0.000907779
																																							34.56	0.00348	34.56	-0.00299			34.56	-0.00346	34.56	-0.00806
																																							34.6	-0.00132	34.6	0.00218			34.6	-0.0014	34.6	-0.00397
																																							34.64	-0.00132	34.64	-0.000918031			34.64	0.00137	34.64	-0.00291
																																							34.68	0.00227	34.68	-0.000924327			34.68	0.00276	34.68	-0.00294
																																							34.72	-0.000128351	34.72	0.000115885			34.72	0.00623	34.72	0.000135559
																																							34.76	0.00168	34.76	0.00114			34.76	0.00415	34.76	-0.000897106
																																							34.8	-0.000130251	34.8	-0.00402			34.8	0.00345	34.8	-0.00191
																																							34.84	0.00288	34.84	-0.00402			34.84	-0.00344	34.84	0.00219
																																							34.88	0.00288	34.88	0.00114			34.88	0.000681783	34.88	0.000143794
																																							34.92	0.00167	34.92	-0.003			34.92	-0.00347	34.92	-0.00294
																																							34.96	0.00288	34.96	0.000123423			34.96	-0.00418	34.96	0.00219
																																							35	0.000475711	35	0.00322			35	-4.40421e-06	35	-0.00291
																																							35.04	0.00288	35.04	-0.00402			35.04	-0.000702785	35.04	-0.00192
																																							35.08	-0.00132	35.08	-0.00194			35.08	0.00137	35.08	-0.000897093
																																							35.12	0.00108	35.12	-0.00298			35.12	0.00206	35.12	-0.00601
																																							35.16	0.00168	35.16	0.000112057			35.16	0.00345	35.16	-0.000886474
																																							35.2	0.00591	35.2	-0.00198			35.2	-2.08296e-05	35.2	0.000127356
																																							35.24	0.00228	35.24	-0.00196			35.24	0.00207	35.24	0.000135577
																																							35.28	-0.000725627	35.28	0.00114			35.28	-1.67015e-05	35.28	-0.00497
																																							35.32	-0.000733842	35.32	0.00115			35.32	-0.000697594	35.32	-0.00193
																																							35.36	0.00227	35.36	0.00322			35.36	-0.00208	35.36	-0.000875857
																																							35.4	0.00408	35.4	0.00218			35.4	0.00137	35.4	-0.00088647
																																							35.44	-0.000120763	35.44	0.000108206			35.44	-8.45471e-06	35.44	-0.00089711
																																							35.48	0.00167	35.48	0.000112057			35.48	-0.00279	35.48	0.00115
																																							35.52	0.00168	35.52	-0.000918031			35.52	-2.07823e-05	35.52	0.00322
																																							35.56	0.00409	35.56	0.00426			35.56	0.00137	35.56	0.00322
																																							35.6	0.00469	35.6	-0.000930622			35.6	0.00484	35.6	-0.000875844
																																							35.64	-0.000130243	35.64	-0.00092434			35.64	0.00276	35.64	0.000135577
																																							35.68	-0.00253	35.68	0.000112057			35.68	0.000681765	35.68	0.00219
																																							35.72	-0.00012644	35.72	-0.00196			35.72	-0.00139	35.72	-0.000886461
																																							35.76	-0.000731096	35.76	-0.00299			35.76	0.00137	35.76	-0.000918561
																																							35.8	0.00168	35.8	0.00321			35.8	-0.0014	35.8	-0.000897093
																																							35.84	-0.000722896	35.84	0.000115863			35.84	-0.000718483	35.84	-0.00592
																																							35.88	0.00288	35.88	0.00425			35.88	0.00207	35.88	-0.000865308
																																							35.92	0.00228	35.92	-0.00405			35.92	-4.37199e-06	35.92	-0.00803
																																							35.96	0.000472545	35.96	0.000112057			35.96	0.00276	35.96	-0.00189
																																							36	0.00107	36	-0.00195			36	0.00276	36	0.00425
																																							36.04	0.00288	36.04	0.00532			36.04	0.00276	36.04	-0.00501
																																							36.08	0.00107	36.08	0.00739			36.08	-1.25567e-05	36.08	0.00424
																																							36.12	-0.00194	36.12	-0.000930617			36.12	-0.00348	36.12	-0.00192
																																							36.16	-0.00314	36.16	-0.00501			36.16	-0.00208	36.16	-0.000865308
																																							36.2	0.000471442	36.2	0.00114			36.2	-0.0014	36.2	-0.00396
																																							36.24	0.00348	36.24	-0.00299			36.24	0.000678768	36.24	0.00322
																																							36.28	0.00347	36.28	0.00114			36.28	0.00276	36.28	0.000127338
																																							36.32	0.00107	36.32	-0.000924309			36.32	0.00276	36.32	-0.00295
																																							36.36	0.00348	36.36	-0.00601			36.36	0.00346	36.36	-0.00292
																																							36.4	-0.00253	36.4	0.00322			36.4	0.00206	36.4	-0.00291
																																							36.44	-0.00193	36.44	-0.00198			36.44	0.00138	36.44	0.000135559
																																							36.48	-0.000733814	36.48	0.000104394			36.48	-0.000702785	36.48	-0.000897089
																																							36.52	-0.00133	36.52	0.00114			36.52	0.00137	36.52	-0.00601
																																							36.56	-0.000736567	36.56	0.000104394			36.56	0.00345	36.56	0.00322
																																							36.6	0.00227	36.6	-0.00506			36.6	-0.000702809	36.6	-0.00501
																																							36.64	0.00108	36.64	-0.00299			36.64	0.00345	36.64	0.00219
																																							36.68	0.00348	36.68	0.00321			36.68	0.00207	36.68	-0.000886457
																																							36.72	0.00467	36.72	-0.000911804			36.72	0.00276	36.72	0.00219
																																							36.76	0.00228	36.76	0.00114			36.76	0.00276	36.76	-0.0039
																																							36.8	0.00107	36.8	-0.00298			36.8	-1.66512e-05	36.8	-0.00191
																																							36.84	0.000474672	36.84	0.000108254			36.84	0.00207	36.84	-0.00288
																																							36.88	-0.00193	36.88	0.00115			36.88	-0.00139	36.88	-0.000875857
																																							36.92	0.00228	36.92	0.00424			36.92	-0.00208	36.92	-0.00294
																																							36.96	0.00168	36.96	0.00529			36.96	-0.00208	36.96	0.00118
																																							37	0.00107	37	-0.003			37	-0.000702768	37	-0.00297
																																							37.04	-0.000731096	37.04	0.000112057			37.04	-0.00415	37.04	0.00219
																																							37.08	0.00107	37.08	-0.00298			37.08	-2.08061e-05	37.08	0.00219
																																							37.12	0.00047679	37.12	0.00218			37.12	0.00137	37.12	0.000143794
																																							37.16	-0.000722912	37.16	-0.00299			37.16	0.00484	37.16	0.000151937
																																							37.2	0.00348	37.2	0.00011207			37.2	0.00346	37.2	-0.00394
																																							37.24	-0.000733814	37.24	0.00114			37.24	0.00414	37.24	-0.000886474
																																							37.28	0.00107	37.28	0.00010442			37.28	-0.00487	37.28	0.00219
																																							37.32	-0.00133	37.32	9.2736e-05			37.32	-8.42822e-06	37.32	0.00219
																																							37.36	0.00107	37.36	0.000104407			37.36	-4.40421e-06	37.36	-0.00189
																																							37.4	-0.00374	37.4	0.00322			37.4	-0.00278	37.4	-0.000875857
																																							37.44	-0.000720176	37.44	-0.00406			37.44	-0.00139	37.44	0.000135577
																																							37.48	0.00407	37.48	-0.000962592			37.48	0.00137	37.48	-0.00292
																																							37.52	0.000475726	37.52	-0.000930622			37.52	0.00207	37.52	-0.000886474
																																							37.56	-0.000728365	37.56	0.00322			37.56	0.00206	37.56	-0.00191
																																							37.6	0.00107	37.6	-0.00299			37.6	0.00415	37.6	-0.00499
																																							37.64	0.00228	37.64	0.00218			37.64	0.00345	37.64	0.00219
																																							37.68	0.00228	37.68	-0.00194			37.68	-0.000702776	37.68	-0.00396
																																							37.72	0.00288	37.72	0.00010821			37.72	-0.0014	37.72	-0.000875857
																																							37.76	-0.00133	37.76	0.00322			37.76	-0.00278	37.76	-0.00189
																																							37.8	0.00288	37.8	-0.000930604			37.8	-0.00209	37.8	-0.00191
																																							37.84	0.00228	37.84	0.00218			37.84	-8.48723e-06	37.84	-0.00295
																																							37.88	0.00107	37.88	0.00322			37.88	0.00345	37.88	-0.00088647
																																							37.92	0.00288	37.92	0.000104389			37.92	0.00207	37.92	-0.000865308
																																							37.96	0.000475754	37.96	-0.000943315			37.96	0.000678768	37.96	-0.00192
																																							38	0.00228	38	-0.00401			38	0.00276	38	-0.00497
																																							38.04	0.00168	38.04	-0.00299			38.04	0.00207	38.04	-0.00702
																																							38.08	0.00228	38.08	0.00218			38.08	0.00206	38.08	-0.00601
																																							38.12	0.00288	38.12	-0.00711			38.12	-1.25656e-05	38.12	-0.00294
																																							38.16	0.000472517	38.16	0.00218			38.16	-0.00342	38.16	-0.00394
																																							38.2	0.00107	38.2	0.00114			38.2	-0.00277	38.2	-0.00189
																																							38.24	-0.000130215	38.24	0.00736			38.24	-1.66836e-05	38.24	0.00219
																																							38.28	0.00228	38.28	-0.00506			38.28	0.000681815	38.28	-0.00495
																																							38.32	0.000476818	38.32	0.000115881			38.32	0.00206	38.32	-0.00191
																																							38.36	0.00167	38.36	-0.00403			38.36	0.00484	38.36	-0.00189
																																							38.4	-0.000725599	38.4	0.000115881			38.4	0.00415	38.4	-0.00702
																																							38.44	0.00168	38.44	-0.000930635			38.44	0.00415	38.44	-0.000907793
																																							38.48	-0.000731103	38.48	-0.00195			38.48	0.00206	38.48	-0.00189
																																							38.52	0.00529	38.52	9.66258e-05			38.52	-8.46395e-06	38.52	0.000127338
																																							38.56	0.00288	38.56	0.00322			38.56	0.00207	38.56	-0.000897097
																																							38.6	0.000471478	38.6	-0.003			38.6	0.00137	38.6	0.000119087
																																							38.64	-0.00314	38.64	0.00218			38.64	-0.00415	38.64	0.00322
																																							38.68	0.00348	38.68	0.00322			38.68	0.000681724	38.68	-0.00495
																																							38.72	0.00047361	38.72	-0.00093696			38.72	0.00415	38.72	-0.000886457
																																							38.76	0.00108	38.76	-0.000924322			38.76	0.00206	38.76	0.000127351
																																							38.8	0.000475754	38.8	0.00218			38.8	0.00554	38.8	0.00117
																																							38.84	0.00228	38.84	-0.00196			38.84	0.00276	38.84	0.000143794
																																							38.88	-0.00133	38.88	0.00115			38.88	0.00207	38.88	-0.000875844
																																							38.92	0.00107	38.92	0.00322			38.92	0.00207	38.92	-0.00499
																																							38.96	-0.00012644	38.96	-0.00401			38.96	-4.35411e-06	38.96	0.00424
																																							39	0.00168	39	0.00322			39	-4.43644e-06	39	-0.00495
																																							39.04	-0.000128328	39.04	0.00634			39.04	0.00137	39.04	-0.00598
																																							39.08	0.00529	39.08	-0.00403			39.08	-0.00415	39.08	0.00322
																																							39.12	-0.000722904	39.12	0.00322			39.12	0.000675737	39.12	-0.00907
																																							39.16	-0.00012644	39.16	-0.00196			39.16	0.00207	39.16	0.00322
																																							39.2	-0.000725642	39.2	0.00218			39.2	0.00345	39.2	-0.00292
																																							39.24	0.00347	39.24	-0.00401			39.24	0.00345	39.24	-0.00394
																																							39.28	-0.00193	39.28	-0.00401			39.28	-1.25744e-05	39.28	-0.00294
																																							39.32	0.00468	39.32	-0.000924296			39.32	0.00138	39.32	-0.000865308
																																							39.36	0.00107	39.36	-0.00401			39.36	-0.00277	39.36	-0.00193
																																							39.4	-0.00133	39.4	0.00010821			39.4	-0.000713232	39.4	-0.000854804
																																							39.44	-0.00314	39.44	-0.00195			39.44	-0.00278	39.44	-0.00294
																																							39.48	0.00107	39.48	0.00218			39.48	-0.00209	39.48	0.00116
																																							39.52	-0.000722883	39.52	-0.00195			39.52	0.00206	39.52	0.00219
																																							39.56	0.00227	39.56	-0.00612			39.56	-0.0021	39.56	-0.00087584
																																							39.6	0.000476818	39.6	0.00425			39.6	-0.0035	39.6	-0.00191
																																							39.64	-0.000120771	39.64	-0.00505			39.64	-0.0021	39.64	-0.00292
																																							39.68	0.00469	39.68	-0.00509			39.68	-0.0014	39.68	0.000151924
																																							39.72	-0.000725635	39.72	0.000112053			39.72	0.00276	39.72	0.000127351
																																							39.76	0.000470391	39.76	-0.003			39.76	-0.00139	39.76	-0.000907793
																																							39.8	0.00228	39.8	-0.00197			39.8	0.00138	39.8	-0.00188
																																							39.84	-0.000733842	39.84	0.000104376			39.84	-0.00209	39.84	0.00117
																																							39.88	0.00168	39.88	0.000112057			39.88	-1.25833e-05	39.88	0.00527
																																							39.92	-0.000126412	39.92	0.00114			39.92	0.00206	39.92	-0.000897106
																																							39.96	0.00168	39.96	-0.003			39.96	0.00485	39.96	-0.00699
																																							40	0.00107	40	0.00218			40	0.00276	40	0.0022
																																							40.04	0.00167	40.04	0.00114			40.04	0.00415	40.04	0.00117
																																							40.08	0.000474688	40.08	0.00321			40.08	0.00206	40.08	-0.00191
																																							40.12	-0.00012833	40.12	-0.00298			40.12	-0.00207	40.12	0.000160064
																																							40.16	-0.00253	40.16	0.00114			40.16	-0.00139	40.16	0.00219
																																							40.2	0.000474688	40.2	-0.00297			40.2	-8.46933e-06	40.2	-0.00294
																																							40.24	-0.00012644	40.24	0.00218			40.24	3.73203e-06	40.24	0.000135563
																																							40.28	0.00228	40.28	0.00010821			40.28	-0.00209	40.28	-0.000886474
																																							40.32	0.00348	40.32	-0.00299			40.32	-1.2551e-05	40.32	-0.00397
																																							40.36	0.00228	40.36	0.00114			40.36	0.00137	40.36	0.00117
																																							40.4	0.00228	40.4	-0.000924296			40.4	0.00693	40.4	0.00527
																																							40.44	0.00287	40.44	-0.000936991			40.44	0.00555	40.44	-0.000886461
																																							40.48	0.00287	40.48	-0.00405			40.48	0.00138	40.48	-0.00497
																																							40.52	0.00228	40.52	-0.00298			40.52	0.00137	40.52	0.000151941
																																							40.56	0.00107	40.56	0.000108254			40.56	0.00137	40.56	-0.00192
																																							40.6	0.000472545	40.6	-0.00505			40.6	0.00137	40.6	0.00322
																																							40.64	-0.00133	40.64	0.00114			40.64	0.000681783	40.64	0.00115
																																							40.68	0.00348	40.68	-0.00196			40.68	-0.0014	40.68	0.000135563
																																							40.72	0.00107	40.72	-0.00298			40.72	-0.00207	40.72	0.00837
																																							40.76	-0.000731083	40.76	-0.00198			40.76	0.00415	40.76	-0.00189
																																							40.8	0.00348	40.8	-0.00506			40.8	0.00553	40.8	-0.00187
																																							40.84	0.00107	40.84	0.00322			40.84	0.00206	40.84	-0.000886474
																																							40.88	0.00288	40.88	-0.00505			40.88	0.00207	40.88	0.000151937
																																							40.92	-0.00252	40.92	-0.000918031			40.92	0.00207	40.92	-0.00192
																																							40.96	0.00167	40.96	0.00114			40.96	-4.37174e-06	40.96	-0.00495
																																							41	0.00228	41	-0.003			41	-0.000697618	41	-0.00192
																																							41.04	0.00168	41.04	0.000112057			41.04	0.000687675	41.04	0.000127356
																																							41.08	-0.000128351	41.08	0.000108237			41.08	-0.00414	41.08	0.000143776
																																							41.12	0.00469	41.12	0.00114			41.12	0.00276	41.12	-0.000865295
																																							41.16	-0.00314	41.16	0.000112053			41.16	-0.0014	41.16	-0.00191
																																							41.2	0.00228	41.2	-0.000930586			41.2	0.00345	41.2	-0.00191
																																							41.24	-0.000722919	41.24	-0.003			41.24	0.00346	41.24	-0.00292
																																							41.28	0.00288	41.28	-0.000943329			41.28	0.00137	41.28	-0.00598
																																							41.32	0.00227	41.32	-0.000936991			41.32	0.00345	41.32	-0.00193
																																							41.36	0.00167	41.36	-0.00408			41.36	-0.00208	41.36	0.000127338
																																							41.4	0.00168	41.4	-0.00296			41.4	-0.00139	41.4	0.00116
																																							41.44	0.000474695	41.44	0.000112057			41.44	-0.00207	41.44	-0.000886461
																																							41.48	-0.00133	41.48	-0.00196			41.48	0.00207	41.48	0.00115
																																							41.52	0.00168	41.52	-0.000930604			41.52	-1.66836e-05	41.52	-0.00193
																																							41.56	-0.00132	41.56	0.00218			41.56	0.00137	41.56	0.00117
																																							41.6	0.00168	41.6	-0.000943311			41.6	0.000669718	41.6	-0.000875844
																																							41.64	0.00167	41.64	0.00321			41.64	0.00137	41.64	0.00219
																																							41.68	0.00288	41.68	-0.00298			41.68	0.00485	41.68	-0.00396
																																							41.72	0.00408	41.72	0.000112057			41.72	0.00415	41.72	0.00117
																																							41.76	-0.000124507	41.76	0.00527			41.76	-0.00207	41.76	0.000151937
																																							41.8	0.00288	41.8	0.00218			41.8	-0.00415	41.8	-0.00396
																																							41.84	0.00168	41.84	-0.00197			41.84	-0.0055	41.84	-0.00294
																																							41.88	0.00107	41.88	-0.00195			41.88	-0.00278	41.88	-0.00189
																																							41.92	-0.00132	41.92	-0.000930639			41.92	0.00346	41.92	-0.00295
																																							41.96	-0.000731096	41.96	0.00218			41.96	-0.000713218	41.96	0.00219
																																							42	0.00347	42	-0.00505			42	0.00346	42	-0.00191
																																							42.04	0.00408	42.04	-0.00196			42.04	0.00764	42.04	-0.00499
																																							42.08	0.00108	42.08	0.00219			42.08	0.00345	42.08	-0.00189
																																							42.12	-0.000733862	42.12	0.00321			42.12	0.00415	42.12	0.00527
																																							42.16	0.00347	42.16	-0.000918048			42.16	-8.4784e-06	42.16	-0.000886474
																																							42.2	-0.000728329	42.2	0.000108223			42.2	-0.00343	42.2	0.00219
																																							42.24	0.00288	42.24	0.000108223			42.24	-0.00486	42.24	-0.00189
																																							42.28	0.000474688	42.28	-0.000918048			42.28	-0.00416	42.28	-0.00191
																																							42.32	-0.000130243	42.32	0.00218			42.32	0.00137	42.32	-0.00192
																																							42.36	0.00349	42.36	0.000108228			42.36	0.00206	42.36	0.000151924
																																							42.4	0.00167	42.4	0.00114			42.4	-2.49505e-05	42.4	0.000135559
																																							42.44	0.00228	42.44	0.000100523			42.44	0.00693	42.44	-0.000854791
																																							42.48	-0.000126448	42.48	-0.00195			42.48	0.00415	42.48	-0.00495
																																							42.52	0.00287	42.52	-0.00196			42.52	0.00345	42.52	0.00117
																																							42.56	0.00288	42.56	-0.00195			42.56	0.00207	42.56	-0.00396
																																							42.6	-0.000122579	42.6	0.000108241			42.6	0.00138	42.6	-0.00191
																																							42.64	0.000472545	42.64	-0.000924322			42.64	-0.00346	42.64	-0.00394
																																							42.68	-0.00254	42.68	0.00218			42.68	-0.00347	42.68	-0.008
																																							42.72	0.00288	42.72	0.000104394			42.72	0.00137	42.72	0.00117
																																							42.76	0.00288	42.76	-0.00399			42.76	0.000684703	42.76	-0.00189
																																							42.8	-0.00193	42.8	0.00115			42.8	-0.000718444	42.8	-0.00297
																																							42.84	0.00288	42.84	0.00218			42.84	0.00207	42.84	0.00219
																																							42.88	0.00107	42.88	-0.00401			42.88	-0.00071845	42.88	0.00117
																																							42.92	-0.00192	42.92	0.00114			42.92	-8.45496e-06	42.92	-0.000875844
																																							42.96	0.00227	42.96	0.000100528			42.96	0.00276	42.96	-0.00394
																																							43	-0.000720183	43	-0.000924296			43	0.000687763	43	-0.000886457
																																							43.04	0.000473633	43.04	0.00218			43.04	-3.0174e-07	43.04	0.000143781
																																							43.08	0.00288	43.08	0.000108254			43.08	-0.000713259	43.08	0.000143776
																																							43.12	0.00107	43.12	-0.00506			43.12	-0.00489	43.12	-0.00089711
																																							43.16	0.00228	43.16	0.00010051			43.16	-0.000707984	43.16	0.000135577
																																							43.2	0.00046931	43.2	-0.000918031			43.2	0.00276	43.2	-0.00189
																																							43.24	-0.000728365	43.24	-0.00298			43.24	0.00554	43.24	0.000127356
																																							43.28	0.00288	43.28	-0.00609			43.28	0.00553	43.28	0.0022
																																							43.32	0.00348	43.32	-0.00402			43.32	0.00345	43.32	0.00322
																																							43.36	0.00107	43.36	-0.000930639			43.36	0.000681806	43.36	0.00117
																																							43.4	-0.000720224	43.4	0.00218			43.4	0.00276	43.4	-0.00702
																																							43.44	-0.00132	43.44	-0.00405			43.44	-0.000702785	43.44	-0.00495
																																							43.48	0.000473626	43.48	-0.000918031			43.48	0.00068472	43.48	0.00322
																																							43.52	-0.000124514	43.52	0.00114			43.52	-0.000702794	43.52	0.00115
																																							43.56	0.000473618	43.56	-0.000930604			43.56	0.00346	43.56	-0.00191
																																							43.6	0.00409	43.6	-0.00195			43.6	0.00137	43.6	-0.00295
																																							43.64	0.00108	43.64	-0.00297			43.64	0.00415	43.64	0.00116
																																							43.68	-0.000130251	43.68	0.00010821			43.68	0.00484	43.68	-0.000886453
																																							43.72	-0.000725642	43.72	-0.00402			43.72	0.00137	43.72	0.000135581
																																							43.76	0.00287	43.76	-0.000911796			43.76	0.00068472	43.76	0.000143794
																																							43.8	0.00227	43.8	0.00218			43.8	0.00276	43.8	0.00117
																																							43.84	-0.00133	43.84	-0.003			43.84	-1.25477e-05	43.84	-0.00191
																																							43.88	0.00107	43.88	-0.000930622			43.88	-0.00278	43.88	0.000135577
																																							43.92	0.00168	43.92	0.00218			43.92	-0.000702794	43.92	-0.000865321
																																							43.96	-0.000725606	43.96	-0.00297			43.96	0.00137	43.96	0.000119074
																																							44	0.00348	44	-0.000918048			44	0.00207	44	-0.000875844
																																							44.04	0.00167	44.04	-0.00297			44.04	0.00276	44.04	0.000151941
																																							44.08	-0.000124514	44.08	-0.00612			44.08	0.00484	44.08	0.00116
																																							44.12	0.00347	44.12	0.00321			44.12	0.00276	44.12	0.00219
																																							44.16	0.00108	44.16	-0.00299			44.16	0.00276	44.16	-0.000865321
																																							44.2	0.00288	44.2	0.000108241			44.2	-0.00276	44.2	0.00322
																																							44.24	0.00288	44.24	0.000112057			44.24	-0.00276	44.24	0.000151924
																																							44.28	-0.00372	44.28	-0.00196			44.28	-0.0028	44.28	0.000160081
																																							44.32	0.000473602	44.32	0.00011207			44.32	-0.0021	44.32	0.000135577
																																							44.36	0.000470435	44.36	0.00322			44.36	-0.000718492	44.36	-0.00495
																																							44.4	-0.00012455	44.4	0.00218			44.4	0.00276	44.4	0.00322
																																							44.44	0.00107	44.44	-0.00197			44.44	-1.2551e-05	44.44	-0.00396
																																							44.48	-0.000126397	44.48	0.000104376			44.48	0.000675761	44.48	-0.00189
																																							44.52	-0.000128343	44.52	-0.000924296			44.52	0.00484	44.52	0.00322
																																							44.56	0.00347	44.56	-0.000918044			44.56	-0.000702753	44.56	-0.00493
																																							44.6	0.000474688	44.6	-0.00195			44.6	0.00207	44.6	0.000143794
																																							44.64	-0.00072294	44.64	0.00011207			44.64	0.00138	44.64	0.00219
																																							44.68	0.00227	44.68	-0.003			44.68	-0.00209	44.68	-0.00291
																																							44.72	-0.00133	44.72	0.00114			44.72	-0.00139	44.72	0.000143781
																																							44.76	0.00047579	44.76	-0.000930604			44.76	-1.25567e-05	44.76	0.000135577
																																							44.8	0.00228	44.8	0.00114			44.8	0.00137	44.8	-0.00499
																																							44.84	-0.000130228	44.84	-0.000918031			44.84	-0.000713236	44.84	-0.00087584
																																							44.88	-0.00072835	44.88	-0.00196			44.88	0.00346	44.88	-0.00291
																																							44.92	0.00348	44.92	0.00114			44.92	0.000678768	44.92	-0.000897093
																																							44.96	-0.000120779	44.96	-0.000918044			44.96	0.00346	44.96	0.00117
																																							45	0.000474688	45	-0.00195			45	-0.00137	45	-0.00394
																																							45.04	0.00287	45.04	0.00114			45.04	-0.000702785	45.04	0.000151937
																																							45.08	-0.000122622	45.08	-0.000930639			45.08	-0.00208	45.08	0.000143794
																																							45.12	0.00228	45.12	0.00114			45.12	0.00137	45.12	-0.000875857
																																							45.16	0.00227	45.16	0.00114			45.16	-0.000702803	45.16	-0.00295
																																							45.2	-0.000739349	45.2	0.00633			45.2	0.00276	45.2	0.00118
																																							45.24	-0.00132	45.24	-0.000930622			45.24	-0.000692437	45.24	-0.00394
																																							45.28	0.00107	45.28	0.00218			45.28	0.00276	45.28	-0.00292
																																							45.32	0.00168	45.32	-0.00297			45.32	0.00624	45.32	0.0022
																																							45.36	0.00347	45.36	0.00218			45.36	-0.000692428	45.36	-0.000886457
																																							45.4	-0.000728386	45.4	-0.00196			45.4	-3.0174e-07	45.4	0.00115
																																							45.44	0.00168	45.44	-0.00503			45.44	-0.00209	45.44	-0.00394
																																							45.48	-0.000722876	45.48	0.000112057			45.48	0.00206	45.48	0.00115
																																							45.52	-0.00193	45.52	0.00218			45.52	-0.00278	45.52	0.00219
																																							45.56	0.00168	45.56	0.000104376			45.56	-0.00279	45.56	-0.00189
																																							45.6	0.00469	45.6	0.00322			45.6	0.00206	45.6	-0.000907779
																																							45.64	0.00107	45.64	-0.000936942			45.64	0.00276	45.64	0.00115
																																							45.68	-0.000722883	45.68	0.000100488			45.68	0.00206	45.68	-0.00499
																																							45.72	0.00288	45.72	-0.00506			45.72	0.00345	45.72	0.00425
																																							45.76	0.00348	45.76	0.00115			45.76	-0.00209	45.76	-0.00397
																																							45.8	0.00108	45.8	-0.00195			45.8	0.00276	45.8	-0.00396
																																							45.84	0.00228	45.84	0.00114			45.84	0.00207	45.84	-0.00191
																																							45.88	-0.000731096	45.88	-0.000924309			45.88	-0.00138	45.88	-0.00192
																																							45.92	0.000474688	45.92	-0.000924296			45.92	-0.00483	45.92	-0.00195
																																							45.96	0.00107	45.96	-0.00402			45.96	0.00345	45.96	-0.00601
																																							46	0.00409	46	0.00322			46	0.000678735	46	0.000143789
																																							46.04	0.00349	46.04	-0.00196			46.04	0.00137	46.04	-0.00289
																																							46.08	-0.000130207	46.08	0.000108232			46.08	-0.000708061	46.08	0.00117
																																							46.12	0.000473626	46.12	0.00114			46.12	0.00207	46.12	0.00117
																																							46.16	-0.000124514	46.16	0.000104407			46.16	0.00276	46.16	0.00015195
																																							46.2	0.00468	46.2	0.00114			46.2	0.00207	46.2	-0.00401
																																							46.24	0.00288	46.24	0.00218			46.24	0.00276	46.24	0.0063
																																							46.28	-0.00312	46.28	-0.00194			46.28	-0.00414	46.28	0.00115
																																							46.32	0.000473626	46.32	-0.00505			46.32	-0.00275	46.32	-0.000875857
																																							46.36	0.00107	46.36	0.000112057			46.36	0.00137	46.36	0.00116
																																							46.4	-0.000128343	46.4	-0.00197			46.4	-0.00349	46.4	-0.00191
																																							46.44	0.00349	46.44	-0.00713			46.44	0.00415	46.44	-0.008
																																							46.48	0.000469317	46.48	0.00218			46.48	0.00346	46.48	0.000143781
																																							46.52	0.00168	46.52	-0.000930586			46.52	0.00067875	46.52	-0.00297
																																							46.56	0.00288	46.56	-0.00195			46.56	0.00137	46.56	0.000135559
																																							46.6	0.000474688	46.6	0.00218			46.6	0.00137	46.6	-0.00192
																																							46.64	0.00407	46.64	0.00321			46.64	0.00137	46.64	0.000127356
																																							46.68	0.00108	46.68	-0.000930639			46.68	-0.000692469	46.68	-0.00292
																																							46.72	0.00047679	46.72	0.00114			46.72	-0.000707984	46.72	-0.000886457
																																							46.76	0.00047579	46.76	0.00218			46.76	-0.000707966	46.76	0.00322
																																							46.8	0.00107	46.8	0.00114			46.8	-0.00142	46.8	-0.00188
																																							46.84	0.00047468	46.84	-0.000930604			46.84	0.00206	46.84	-0.00598
																																							46.88	-0.000126412	46.88	-0.000936947			46.88	0.00137	46.88	-0.00292
																																							46.92	0.00107	46.92	0.00426			46.92	0.00345	46.92	-0.00499
																																							46.96	0.000469325	46.96	0.00218			46.96	0.00206	46.96	0.000135559
																																							47	0.00167	47	-0.000936973			47	-0.00209	47	-0.00598
																																							47.04	-0.00193	47.04	0.00114			47.04	-0.00139	47.04	0.00425
																																							47.08	0.00167	47.08	0.00011585			47.08	-0.00139	47.08	0.00219
																																							47.12	0.00167	47.12	-0.00195			47.12	-0.00276	47.12	-0.00089711
																																							47.16	-0.000122615	47.16	-0.00709			47.16	-0.00348	47.16	-0.000918561
																																							47.2	-0.00132	47.2	-0.00298			47.2	-0.000707993	47.2	-0.000907797
																																							47.24	0.00228	47.24	0.00011207			47.24	-0.0014	47.24	-0.00291
																																							47.28	0.00288	47.28	0.00114			47.28	-8.46395e-06	47.28	-0.00394
																																							47.32	0.00228	47.32	-0.00403			47.32	-1.25421e-05	47.32	-0.00291
																																							47.36	0.00107	47.36	0.000100541			47.36	0.00276	47.36	-0.00394
																																							47.4	0.00168	47.4	-0.00195			47.4	-0.00276	47.4	-0.000886474
																																							47.44	0.00228	47.44	0.00114			47.44	-2.84148e-07	47.44	-0.000886457
																																							47.48	0.000475734	47.48	0.000115863			47.48	-0.00207	47.48	-0.00294
																																							47.52	0.00107	47.52	-0.00508			47.52	0.00137	47.52	-0.00392
																																							47.56	0.00288	47.56	-0.00197			47.56	-0.00279	47.56	-0.000897093
																																							47.6	0.00288	47.6	0.00218			47.6	0.000678735	47.6	-0.00087584
																																							47.64	-0.000126432	47.64	0.000108223			47.64	0.00206	47.64	0.000135577
																																							47.68	0.00168	47.68	-0.000924327			47.68	0.00137	47.68	-0.000886474
																																							47.72	-0.000725599	47.72	0.00425			47.72	0.00415	47.72	-0.00188
																																							47.76	-0.000128343	47.76	0.000100492			47.76	0.00137	47.76	-0.00397
																																							47.8	0.00168	47.8	0.00218			47.8	-1.67162e-05	47.8	-0.000865308
																																							47.84	0.00347	47.84	0.00114			47.84	-0.00137	47.84	0.00219
																																							47.88	0.00227	47.88	0.00114			47.88	-0.00139	47.88	-0.00192
																																							47.92	0.00167	47.92	-0.01019			47.92	-0.00347	47.92	-0.00089711
																																							47.96	0.00047679	47.96	-0.00299			47.96	-0.000702785	47.96	0.000151924
																																							48	-0.00133	48	-0.00403			48	-2.08474e-05	48	-0.00292
																																							48.04	0.00107	48.04	-0.00298			48.04	0.00276	48.04	-0.00699
																																							48.08	-0.00253	48.08	-0.00405			48.08	0.00415	48.08	-0.00191
																																							48.12	0.000472525	48.12	-0.00195			48.12	0.00207	48.12	-0.00292
																																							48.16	0.00228	48.16	-0.00303			48.16	0.00138	48.16	-0.00292
																																							48.2	0.00288	48.2	-0.003			48.2	0.00484	48.2	-0.00087584
																																							48.24	0.00227	48.24	-0.00401			48.24	0.00138	48.24	0.00322
																																							48.28	0.00348	48.28	0.00114			48.28	3.73179e-06	48.28	0.00322
																																							48.32	0.00167	48.32	-0.00195			48.32	-0.00207	48.32	0.00219
																																							48.36	0.00348	48.36	0.00218			48.36	0.000675737	48.36	0.000151924
																																							48.4	-0.00132	48.4	-0.00299			48.4	0.00207	48.4	-0.00601
																																							48.44	-0.00132	48.44	-0.00093059			48.44	-1.66924e-05	48.44	0.00322
																																							48.48	-0.000728358	48.48	0.00218			48.48	0.00276	48.48	0.00117
																																							48.52	0.00168	48.52	0.00218			48.52	0.00207	48.52	-0.00295
																																							48.56	-0.000733829	48.56	0.00114			48.56	0.00345	48.56	0.00117
																																							48.6	0.00288	48.6	-0.000918048			48.6	0.00207	48.6	-0.00191
																																							48.64	-0.00012263	48.64	-0.00299			48.64	0.000684712	48.64	-0.00188
																																							48.68	-0.00133	48.68	-0.00196			48.68	0.00068769	48.68	-0.00192
																																							48.72	0.000475775	48.72	0.00010051			48.72	-0.00277	48.72	-0.00087584
																																							48.76	0.00528	48.76	-0.000918048			48.76	-0.0028	48.76	-0.00193
																																							48.8	0.000475739	48.8	-0.000924344			48.8	-0.00138	48.8	0.00629
																																							48.84	0.00347	48.84	-0.00298			48.84	0.00207	48.84	-0.00601
																																							48.88	0.00107	48.88	-0.00296			48.88	0.00346	48.88	-0.00596
																																							48.92	0.00107	48.92	0.00114			48.92	0.00276	48.92	-0.00191
																																							48.96	-0.00133	48.96	-0.000918031			48.96	0.00483	48.96	-0.00292
																																							49	0.00228	49	0.00322			49	-0.000702794	49	-0.00702
																																							49.04	-0.00133	49.04	-0.00403			49.04	0.00137	49.04	0.000143789
																																							49.08	-0.000130243	49.08	0.00218			49.08	-0.00209	49.08	-0.000886474
																																							49.12	0.00227	49.12	-0.00302			49.12	-0.00142	49.12	-0.00297
																																							49.16	-0.00132	49.16	0.000108206			49.16	0.00137	49.16	-0.000897093
																																							49.2	0.00288	49.2	0.00424			49.2	-0.00279	49.2	-0.00394
																																							49.24	0.00227	49.24	-0.00607			49.24	-0.00209	49.24	-0.00191
																																							49.28	0.00228	49.28	-0.000924313			49.28	0.00276	49.28	-0.000907797
																																							49.32	-0.00193	49.32	0.00115			49.32	0.00276	49.32	-0.00396
																																							49.36	-0.00192	49.36	0.00218			49.36	-0.000692437	49.36	-0.00392
																																							49.4	-0.000722939	49.4	-0.00298			49.4	-0.00139	49.4	-0.000897093
																																							49.44	0.00228	49.44	0.000108259			49.44	0.000684779	49.44	-0.00399
																																							49.48	0.00168	49.48	0.00218			49.48	-0.00483	49.48	-0.000875857
																																							49.52	0.00228	49.52	-0.00813			49.52	-0.00138	49.52	-0.000865308
																																							49.56	0.00228	49.56	-0.00199			49.56	-0.000702794	49.56	0.00219
																																							49.6	0.00047681	49.6	-0.00196			49.6	-0.0028	49.6	0.000135577
																																							49.64	-0.000725663	49.64	0.00114			49.64	-1.256e-05	49.64	0.00115
																																							49.68	-0.00132	49.68	-0.000918031			49.68	0.00345	49.68	-0.00188
																																							49.72	-0.00133	49.72	-0.000911782			49.72	0.00206	49.72	-0.00291
																																							49.76	-0.00253	49.76	0.00218			49.76	0.00276	49.76	-0.00396
																																							49.8	0.00168	49.8	0.00115			49.8	0.00276	49.8	0.000151924
																																							49.84	0.00107	49.84	0.00529			49.84	-0.00208	49.84	-0.000875844
																																							49.88	0.00107	49.88	-0.00713			49.88	-0.00207	49.88	-0.000897093
																																							49.92	0.00168	49.92	-0.00299			49.92	0.00207	49.92	-0.00294
																																							49.96	0.00587	49.96	0.00011207			49.96	-0.0014	49.96	0.00322
																																							50	0.00288	50	-0.00403			50	-0.00139	50	-0.00295
																																							50.04	0.00108	50.04	0.00115			50.04	-1.66836e-05	50.04	-0.000886474
																																							50.08	-0.00193	50.08	0.00114			50.08	-0.00142	50.08	0.00117
																																							50.12	-0.000126397	50.12	0.000119656			50.12	0.000681815	50.12	-0.00088647
																																							50.16	0.00107	50.16	0.00529			50.16	0.00137	50.16	-0.000875857
																																							50.2	0.00228	50.2	-0.00298			50.2	0.00276	50.2	-0.000897106
																																							50.24	0.00288	50.24	-0.00195			50.24	0.00137	50.24	0.00219
																																							50.28	0.00168	50.28	-0.00506			50.28	-1.25333e-05	50.28	-0.00394
																																							50.32	0.00168	50.32	-0.00506			50.32	-0.00278	50.32	-0.000886474
																																							50.36	-0.000717483	50.36	0.00529			50.36	-4.34529e-06	50.36	0.00117
																																							50.4	0.000476775	50.4	-0.00196			50.4	-2.90725e-05	50.4	-0.00089711
																																							50.44	0.00287	50.44	-0.00508			50.44	-0.00211	50.44	-0.00191
																																							50.48	-0.000122643	50.48	0.000112053			50.48	-1.25833e-05	50.48	-0.00503
																																							50.52	0.00167	50.52	0.000108241			50.52	-0.0014	50.52	-0.000875857
																																							50.56	-0.000725642	50.56	-0.000918031			50.56	-0.00488	50.56	0.00219
																																							50.6	-0.00132	50.6	0.00218			50.6	-1.25834e-05	50.6	0.000119074
																																							50.64	0.000472517	50.64	0.00218			50.64	0.00207	50.64	0.00527
																																							50.68	0.00228	50.68	-0.00298			50.68	-0.00205	50.68	0.00117
																																							50.72	-0.000126448	50.72	-0.00298			50.72	-0.000697603	50.72	0.00219
																																							50.76	0.00408	50.76	0.000104407			50.76	-0.00347	50.76	-0.008
																																							50.8	0.00047468	50.8	-0.00402			50.8	-0.00554	50.8	-0.00399
																																							50.84	0.00347	50.84	0.000100541			50.84	0.00276	50.84	-0.00291
																																							50.88	0.00107	50.88	0.00426			50.88	0.00207	50.88	-0.00294
																																							50.92	-0.000731116	50.92	-0.00403			50.92	-0.00070278	50.92	-0.00396
																																							50.96	0.00107	50.96	0.00322			50.96	0.00206	50.96	0.000151924
																																							51	-0.00133	51	-0.00297			51	-0.0014	51	-0.00292
																																							51.04	-0.00193	51.04	-0.003			51.04	-0.000702762	51.04	0.000160077
																																							51.08	0.00107	51.08	-0.00605			51.08	-0.00208	51.08	-0.00187
																																							51.12	0.00047359	51.12	-0.00612			51.12	-0.000707993	51.12	0.00116
																																							51.16	0.00168	51.16	-0.00403			51.16	-0.00347	51.16	-0.00497
																																							51.2	-0.00192	51.2	-0.00196			51.2	-0.0007185	51.2	-0.00191
																																							51.24	0.00108	51.24	0.000112074			51.24	-0.00421	51.24	-0.00087584
																																							51.28	-0.00132	51.28	0.00322			51.28	-0.0021	51.28	-0.00295
																																							51.32	-0.00132	51.32	0.00218			51.32	0.00138	51.32	0.0022
																																							51.36	-0.00253	51.36	0.00218			51.36	0.00207	51.36	-0.00191
																																							51.4	0.00107	51.4	-0.000924327			51.4	0.00345	51.4	0.00117
																																							51.44	-0.00492	51.44	0.00010442			51.44	0.0006907	51.44	-0.00191
																																							51.48	0.00107	51.48	0.00321			51.48	-0.00415	51.48	0.00425
																																							51.52	0.00288	51.52	-0.00090555			51.52	-0.00349	51.52	0.00116
																																							51.56	0.00227	51.56	-0.00506			51.56	-0.00278	51.56	-0.00292
																																							51.6	0.00167	51.6	-0.000918035			51.6	-0.00418	51.6	-0.00087584
																																							51.64	0.00407	51.64	0.00218			51.64	0.00276	51.64	0.000143794
																																							51.68	0.00167	51.68	0.00114			51.68	0.000678759	51.68	-0.000865321
																																							51.72	-0.000128335	51.72	-0.000930617			51.72	-1.25833e-05	51.72	0.00322
																																							51.76	0.00228	51.76	-0.00299			51.76	0.00276	51.76	-0.00188
																																							51.8	-0.000128351	51.8	0.00114			51.8	0.000684753	51.8	0.000151924
																																							51.84	-0.000736595	51.84	-0.000918031			51.84	-2.07557e-05	51.84	-0.00598
																																							51.88	0.000470371	51.88	0.00218			51.88	-0.00209	51.88	0.00219
																																							51.92	0.00107	51.92	-0.00402			51.92	0.00068472	51.92	0.00115
																																							51.96	0.00227	51.96	-0.00299			51.96	-0.00209	51.96	-0.00192
																																							52	-0.000720188	52	-0.00399			52	-0.000702812	52	-0.00294
																																							52.04	0.00288	52.04	-0.00196			52.04	-0.0014	52.04	-0.00191
																																							52.08	0.000476782	52.08	0.000108259			52.08	0.00207	52.08	0.00118
																																							52.12	0.00167	52.12	0.00424			52.12	0.0006667	52.12	-0.00396
																																							52.16	0.00288	52.16	0.00218			52.16	-1.2551e-05	52.16	-0.00399
																																							52.2	-0.00253	52.2	-0.00298			52.2	0.00345	52.2	-0.00291
																																							52.24	-0.000728365	52.24	-0.00399			52.24	-0.00207	52.24	-0.00189
																																							52.28	-0.00133	52.28	-0.00195			52.28	0.00207	52.28	-0.00191
																																							52.32	0.00167	52.32	-0.00605			52.32	-4.40421e-06	52.32	-0.00493
																																							52.36	0.00047251	52.36	-0.00198			52.36	-0.00418	52.36	-0.00499
																																							52.4	0.00287	52.4	0.00114			52.4	-0.00139	52.4	-0.000875857
																																							52.44	0.00408	52.44	0.00218			52.44	-0.0007185	52.44	-0.000865321
																																							52.48	0.00228	52.48	-0.00299			52.48	-0.000713185	52.48	-0.00495
																																							52.52	0.00227	52.52	0.000104389			52.52	0.000675687	52.52	0.00016009
																																							52.56	-0.00132	52.56	-0.003			52.56	0.00207	52.56	-0.00189
																																							52.6	0.00107	52.6	-0.000924296			52.6	-0.00208	52.6	-0.000875857
																																							52.64	-0.00253	52.64	0.00114			52.64	-0.00208	52.64	-0.000886457
																																							52.68	0.00107	52.68	-0.00299			52.68	0.00345	52.68	-0.00292
																																							52.72	0.00228	52.72	0.00114			52.72	-0.00209	52.72	0.000151924
																																							52.76	0.00288	52.76	-0.00195			52.76	-0.0014	52.76	-0.00501
																																							52.8	0.00108	52.8	-0.0009243			52.8	-0.00070797	52.8	-0.000897093
																																							52.84	0.00167	52.84	-0.00403			52.84	0.00206	52.84	-0.00087584
																																							52.88	0.00228	52.88	-0.00298			52.88	-0.00418	52.88	-0.00394
																																							52.92	0.00167	52.92	9.66568e-05			52.92	-8.48161e-06	52.92	-0.00396
																																							52.96	0.00288	52.96	-0.000936973			52.96	-0.0014	52.96	-0.00189
																																							53	0.00288	53	0.00218			53	-8.48723e-06	53	-0.000854778
																																							53.04	0.00047468	53.04	-0.00402			53.04	0.000687722	53.04	-0.000875857
																																							53.08	0.000471421	53.08	-0.000918031			53.08	-0.000697553	53.08	-0.00697
																																							53.12	-0.00254	53.12	0.00114			53.12	-1.67162e-05	53.12	0.00117
																																							53.16	-0.000126412	53.16	-0.000924291			53.16	-0.00071325	53.16	0.00322
																																							53.2	0.00107	53.2	-0.00299			53.2	-0.0014	53.2	0.00322
																																							53.24	0.000476818	53.24	-0.00196			53.24	0.00276	53.24	0.000119074
																																							53.28	-0.00132	53.28	0.00322			53.28	-0.00209	53.28	0.00322
																																							53.32	0.00287	53.32	0.00322			53.32	0.00137	53.32	-0.00389
																																							53.36	-0.00072835	53.36	-0.000936964			53.36	0.00138	53.36	-0.00598
																																							53.4	0.000474688	53.4	0.00218			53.4	-0.000697612	53.4	-0.00499
																																							53.44	-0.00132	53.44	0.00218			53.44	-1.25656e-05	53.44	0.000143794
																																							53.48	-0.00133	53.48	0.00426			53.48	-3.16306e-07	53.48	-0.00396
																																							53.52	0.00168	53.52	-0.00195			53.52	-0.00139	53.52	0.00117
																																							53.56	0.00409	53.56	-0.00298			53.56	0.00137	53.56	-0.00501
																																							53.6	0.00408	53.6	-0.000930635			53.6	0.00137	53.6	0.00219
																																							53.64	0.00228	53.64	-0.003			53.64	-0.000702785	53.64	0.00117
																																							53.68	0.00227	53.68	-0.00297			53.68	-0.000723717	53.68	-0.00399
																																							53.72	0.00168	53.72	0.00010442			53.72	-0.00209	53.72	0.00219
																																							53.76	0.00287	53.76	-0.000918031			53.76	0.000672712	53.76	-0.00392
																																							53.8	-0.00132	53.8	0.00114			53.8	0.00345	53.8	-0.00295
																																							53.84	0.00287	53.84	-0.00299			53.84	0.00414	53.84	-0.00292
																																							53.88	-0.00253	53.88	-0.00297			53.88	-0.00276	53.88	-0.00503
																																							53.92	-0.00375	53.92	-0.000924313			53.92	-0.00276	53.92	-0.00295
																																							53.96	-0.000128307	53.96	0.00322			53.96	-0.00138	53.96	0.00117
																																							54	0.00228	54	-0.00402			54	-0.00209	54	0.00116
																																							54.04	0.00228	54.04	-0.00197			54.04	0.00345	54.04	-0.000886474
																																							54.08	0.00228	54.08	-0.000930639			54.08	0.00415	54.08	-0.00191
																																							54.12	0.000473626	54.12	0.00115			54.12	-0.0014	54.12	0.00322
																																							54.16	0.00407	54.16	-0.00196			54.16	0.000669685	54.16	-0.00294
																																							54.2	0.00228	54.2	0.00114			54.2	0.00276	54.2	-0.00396
																																							54.24	-0.00132	54.24	-0.000918048			54.24	-0.00138	54.24	-0.00399
																																							54.28	0.00168	54.28	0.000104425			54.28	0.000678759	54.28	-0.00192
																																							54.32	-0.00313	54.32	-0.00196			54.32	-0.00207	54.32	-0.00493
																																							54.36	0.000473575	54.36	0.00114			54.36	-0.000692405	54.36	0.000127351
																																							54.4	0.00107	54.4	0.00425			54.4	-0.00278	54.4	0.000143781
																																							54.44	0.000474672	54.44	-0.00093696			54.44	0.00206	54.44	-0.00295
																																							54.48	0.00348	54.48	0.00218			54.48	0.000675728	54.48	-0.00601
																																							54.52	0.00287	54.52	0.00114			54.52	0.00206	54.52	0.000135559
																																							54.56	0.00347	54.56	-0.000930586			54.56	0.000687695	54.56	-0.00089711
																																							54.6	0.00107	54.6	0.00114			54.6	-0.00207	54.6	-0.000875857
																																							54.64	-0.00251	54.64	0.00424			54.64	0.00137	54.64	-0.00189
																																							54.68	-0.00132	54.68	-0.000924344			54.68	0.000681792	54.68	-0.00401
																																							54.72	-0.00133	54.72	-0.000918048			54.72	0.00137	54.72	-0.00396
																																							54.76	-0.0031	54.76	0.00114			54.76	0.000681765	54.76	-0.00187
																																							54.8	0.000473646	54.8	-0.00609			54.8	-0.00418	54.8	0.000127351
																																							54.84	0.000473646	54.84	-0.000930639			54.84	-1.25333e-05	54.84	0.00117
																																							54.88	0.00227	54.88	0.00218			54.88	-0.000702803	54.88	0.00424
																																							54.92	0.00228	54.92	-0.000918035			54.92	0.00694	54.92	-0.00493
																																							54.96	0.000475711	54.96	0.00529			54.96	0.00553	54.96	0.00322
																																							55	0.00348	55	0.000115877			55	-0.00137	55	0.00219
																																							55.04	0.00167	55.04	-0.00197			55.04	-0.00137	55.04	-0.00499
																																							55.08	-0.000128343	55.08	0.00322			55.08	-4.40421e-06	55.08	-0.00295
																																							55.12	-0.00372	55.12	-0.00709			55.12	-0.00207	55.12	-0.00193
																																							55.16	-0.00133	55.16	-0.00093696			55.16	-0.00139	55.16	-0.00396
																																							55.2	0.00167	55.2	0.000112074			55.2	0.00067272	55.2	0.00117
																																							55.24	-0.000728329	55.24	-0.000930586			55.24	0.00137	55.24	0.00322
																																							55.28	0.00168	55.28	0.000115885			55.28	-0.000708002	55.28	-0.000865304
																																							55.32	0.000474695	55.32	0.000108254			55.32	0.00346	55.32	-0.0039
																																							55.36	0.00287	55.36	-0.00196			55.36	-1.67339e-05	55.36	0.000143776
																																							55.4	-0.00132	55.4	-0.0009118			55.4	0.00345	55.4	-0.00394
																																							55.44	0.00108	55.44	-0.000918044			55.44	0.00137	55.44	0.00117
																																							55.48	-0.000124543	55.48	-0.00506			55.48	-0.0014	55.48	-0.00088647
																																							55.52	-0.00192	55.52	0.00218			55.52	0.000684729	55.52	-0.00596
																																							55.56	-0.000731104	55.56	0.00424			55.56	-0.00139	55.56	0.0022
																																							55.6	0.00348	55.6	0.00218			55.6	-0.00483	55.6	0.0022
																																							55.64	0.00348	55.64	0.00218			55.64	-0.00278	55.64	-0.00495
																																							55.68	0.00228	55.68	0.00218			55.68	0.000684735	55.68	0.00219
																																							55.72	0.00167	55.72	-0.00609			55.72	0.000675752	55.72	-0.00394
																																							55.76	0.000475719	55.76	0.00114			55.76	0.00623	55.76	0.00424
																																							55.8	0.00408	55.8	0.000108237			55.8	0.00345	55.8	0.00425
																																							55.84	0.00168	55.84	-0.00090555			55.84	0.00138	55.84	-0.00499
																																							55.88	0.00107	55.88	-0.00195			55.88	0.00484	55.88	-0.000875844
																																							55.92	0.000473582	55.92	-0.00195			55.92	-0.000692378	55.92	0.00117
																																							55.96	-0.00251	55.96	-0.00717			55.96	-0.000702785	55.96	-0.00191
																																							56	-0.00374	56	-0.00195			56	-1.25833e-05	56	-0.00397
																																							56.04	0.00107	56.04	0.000104394			56.04	-0.0014	56.04	0.00115
																																							56.08	0.00168	56.08	0.00841			56.08	0.00206	56.08	-0.00598
																																							56.12	0.00167	56.12	0.00218			56.12	-0.00070802	56.12	0.000127356
																																							56.16	0.00347	56.16	0.00114			56.16	0.00276	56.16	0.00219
																																							56.2	-0.000118861	56.2	0.00114			56.2	0.00207	56.2	-0.00397
																																							56.24	0.00047679	56.24	-0.00303			56.24	0.00345	56.24	0.00735
																																							56.28	-0.00132	56.28	-0.000918031			56.28	-4.40421e-06	56.28	-0.00397
																																							56.32	-0.00192	56.32	-0.000918048			56.32	-0.00139	56.32	0.000160081
																																							56.36	-0.000720132	56.36	-0.00402			56.36	-0.000702818	56.36	-0.000865308
																																							56.4	-0.00192	56.4	-0.00196			56.4	0.00206	56.4	-0.00499
																																							56.44	0.00168	56.44	0.00114			56.44	-1.25333e-05	56.44	-0.000886461
																																							56.48	-0.000128343	56.48	-0.00402			56.48	-0.00211	56.48	-0.00292
																																							56.52	0.00227	56.52	-0.000924313			56.52	0.00137	56.52	-0.00294
																																							56.56	0.00167	56.56	0.00114			56.56	-8.49607e-06	56.56	0.0063
																																							56.6	0.00408	56.6	0.000115899			56.6	0.00554	56.6	0.0022
																																							56.64	0.00228	56.64	-0.000930635			56.64	0.00207	56.64	-0.00495
																																							56.68	0.00107	56.68	0.00218			56.68	0.00137	56.68	0.000135563
																																							56.72	-0.000725647	56.72	-0.00197			56.72	-0.00344	56.72	-0.00394
																																							56.76	0.000475739	56.76	-0.00196			56.76	0.00207	56.76	0.00218
																																							56.8	-0.00133	56.8	-0.00197			56.8	0.000681741	56.8	0.000143776
																																							56.84	-0.00313	56.84	-0.00299			56.84	0.00206	56.84	-0.00399
																																							56.88	0.00107	56.88	-0.00403			56.88	-0.0021	56.88	0.00322
																																							56.92	-0.000124514	56.92	-0.000930608			56.92	0.00553	56.92	0.000135577
																																							56.96	0.00167	56.96	0.00218			56.96	0.00415	56.96	0.000143794
																																							57	0.00288	57	-0.00505			57	0.00206	57	-0.00188
																																							57.04	-0.00012075	57.04	0.00114			57.04	-0.000702803	57.04	0.00117
																																							57.08	-0.00132	57.08	0.00114			57.08	-4.41303e-06	57.08	0.00629
																																							57.12	0.00288	57.12	0.00114			57.12	-0.00278	57.12	-0.00291
																																							57.16	-0.00254	57.16	0.00011207			57.16	0.000684735	57.16	-0.00394
																																							57.2	-0.00133	57.2	-0.000924309			57.2	-0.00139	57.2	0.00527
																																							57.24	-0.000731083	57.24	-0.00298			57.24	0.00345	57.24	-0.00191
																																							57.28	-0.00132	57.28	0.000112057			57.28	0.00067875	57.28	0.00219
																																							57.32	-0.00132	57.32	0.00114			57.32	0.00137	57.32	-0.00392
																																							57.36	0.00288	57.36	-0.00197			57.36	0.000681762	57.36	0.000110752
																																							57.4	0.00167	57.4	0.000108259			57.4	0.00138	57.4	0.00219
																																							57.44	0.00108	57.44	0.00114			57.44	0.00206	57.44	-0.00289
																																							57.48	0.00108	57.48	0.000115899			57.48	0.00207	57.48	-0.00192
																																							57.52	-0.00191	57.52	0.00114			57.52	-0.00141	57.52	-0.00394
																																							57.56	-0.00132	57.56	-0.00299			57.56	-0.00275	57.56	-0.00397
																																							57.6	-0.00133	57.6	-0.000918035			57.6	-1.67073e-05	57.6	0.000143794
																																							57.64	-0.00193	57.64	0.00114			57.64	-1.25921e-05	57.64	0.000151924
																																							57.68	-0.00313	57.68	0.000115881			57.68	-0.00488	57.68	-0.00191
																																							57.72	0.00228	57.72	-0.00196			57.72	-0.000718492	57.72	-0.00193
																																							57.76	0.00107	57.76	0.00011207			57.76	0.000675778	57.76	-0.00189
																																							57.8	0.00587	57.8	0.00114			57.8	0.00276	57.8	0.00116
																																							57.84	0.00227	57.84	0.000104376			57.84	0.00276	57.84	0.000151937
																																							57.88	0.00227	57.88	-0.00711			57.88	0.000684762	57.88	-0.00598
																																							57.92	0.00347	57.92	-0.00199			57.92	-0.00138	57.92	-0.00295
																																							57.96	-0.00193	57.96	0.00322			57.96	-0.00278	57.96	-0.00191
																																							58	-0.00372	58	-0.00401			58	-0.0014	58	-0.00295
																																							58.04	-0.00193	58.04	-0.00196			58.04	-1.666e-05	58.04	0.000135572
																																							58.08	-0.00193	58.08	-0.00299			58.08	-1.25921e-05	58.08	-0.00189
																																							58.12	0.00288	58.12	-0.00299			58.12	-0.000718459	58.12	-0.00189
																																							58.16	0.00288	58.16	-0.000924313			58.16	0.00276	58.16	-0.000865295
																																							58.2	0.00107	58.2	0.00321			58.2	0.00276	58.2	-0.00598
																																							58.24	0.00167	58.24	-0.00297			58.24	-4.37199e-06	58.24	0.00118
																																							58.28	0.00108	58.28	0.000104376			58.28	0.000684762	58.28	-0.00396
																																							58.32	-0.000126468	58.32	-0.00403			58.32	-0.0014	58.32	0.00219
																																							58.36	0.000476803	58.36	-0.00297			58.36	-0.00207	58.36	-0.000886474
																																							58.4	-0.00313	58.4	-0.00197			58.4	-0.00139	58.4	-0.000875857
																																							58.44	-0.00373	58.44	0.00114			58.44	-0.000718483	58.44	-0.00399
																																							58.48	-0.00193	58.48	0.000115881			58.48	-0.0014	58.48	-0.000875831
																																							58.52	0.00107	58.52	-0.00196			58.52	-1.66778e-05	58.52	-0.00399
																																							58.56	0.00228	58.56	0.00218			58.56	-0.00278	58.56	0.00116
																																							58.6	0.0004747	58.6	0.00115			58.6	0.00484	58.6	0.000151924
																																							58.64	0.00227	58.64	0.00218			58.64	-0.000702753	58.64	-0.000865295
																																							58.68	0.00648	58.68	0.000115881			58.68	0.00137	58.68	-0.00596
																																							58.72	0.00408	58.72	0.000115881			58.72	-0.000707993	58.72	-0.000875844
																																							58.76	-0.000124535	58.76	-0.00298			58.76	-1.25656e-05	58.76	0.00322
																																							58.8	-0.00133	58.8	0.00114			58.8	-0.000713218	58.8	-0.00397
																																							58.84	-0.000126453	58.84	0.00424			58.84	-0.000708026	58.84	-0.00295
																																							58.88	-0.00133	58.88	-0.00298			58.88	0.00206	58.88	0.00322
																																							58.92	0.00168	58.92	0.000104407			58.92	0.00206	58.92	0.00117
																																							58.96	-0.00192	58.96	-0.000924313			58.96	0.00137	58.96	-0.00292
																																							59	0.000472517	59	0.00011207			59	-4.38072e-06	59	-0.00192
																																							59.04	0.00348	59.04	-0.00299			59.04	0.000687658	59.04	-0.00396
																																							59.08	-0.00133	59.08	-0.00508			59.08	-0.000697594	59.08	-0.00292
																																							59.12	0.00468	59.12	-0.00197			59.12	-0.000692387	59.12	-0.00598
																																							59.16	0.00288	59.16	-0.00197			59.16	-0.00345	59.16	0.00322
																																							59.2	-0.000126425	59.2	-0.000924296			59.2	-0.000702776	59.2	-0.000865295
																																							59.24	0.00107	59.24	-0.00195			59.24	-0.00281	59.24	0.00218
																																							59.28	-0.00372	59.28	-0.00609			59.28	0.00206	59.28	-0.00396
																																							59.32	-0.000124514	59.32	0.00114			59.32	0.00137	59.32	-0.00292
																																							59.36	-0.000728329	59.36	0.00321			59.36	0.000675728	59.36	0.000135577
																																							59.4	0.00167	59.4	-0.00296			59.4	0.00207	59.4	0.00117
																																							59.44	0.000472525	59.44	-0.00195			59.44	0.00207	59.44	0.00322
																																							59.48	0.00288	59.48	0.00218			59.48	0.00345	59.48	-0.00189
																																							59.52	0.00107	59.52	-0.00506			59.52	-1.25656e-05	59.52	-0.00292
																																							59.56	0.00108	59.56	-0.00298			59.56	0.00137	59.56	-0.00191
																																							59.6	-0.000722911	59.6	-0.000924331			59.6	-0.0014	59.6	-0.00295
																																							59.64	-0.00193	59.64	0.00218			59.64	-0.0021	59.64	-0.00394
																																							59.68	-0.000128343	59.68	-0.00402			59.68	0.000669653	59.68	-0.000886461
																																							59.72	-0.00253	59.72	-0.00505			59.72	-0.00209	59.72	-0.00493
																																							59.76	-0.00433	59.76	-0.00195			59.76	0.00276	59.76	0.00322
																																							59.8	-0.000126412	59.8	-0.000936995			59.8	0.00207	59.8	-0.00191
																																							59.84	-0.00371	59.84	-0.00607			59.84	0.00138	59.84	-0.00392
																																							59.88	0.00288	59.88	-0.000924327			59.88	0.00207	59.88	0.000151937
																																							59.92	0.00408	59.92	-0.00196			59.92	-0.00278	59.92	-0.00191
																																							59.96	-0.000124522	59.96	-0.000918027			59.96	0.000678735	59.96	0.0022
																																							60	-0.000714802	60	-0.00199			60	-8.48723e-06	60	0.000143789
																																							60.04	0.00047359	60.04	0.00218			60.04	-0.0028	60.04	-0.000897106
																																							60.08	-0.000733834	60.08	0.00218			60.08	0.00276	60.08	-0.00495
[truncated: 8,497 more rows]

## Sheet: Fig.8.
Fig. 8a	S. cerevisiae	Survival rate (%) (Dark)	±SD	Survival rate (%) (Light)	±SD	Survival rate (%) (Dark)	±SD	Survival rate (%) (Light)	±SD		Fig. 8b	S. cerevisiae	Survival rate (%) (Dark)	±SD	Survival rate (%) (Light)	±SD	Survival rate (%) (Dark)	±SD	Survival rate (%) (Light)	±SD		Fig. 8c	C. albicans	Survival rate (%) (Dark)	±SD	Survival rate (%) (Light)	±SD	Survival rate (%) (Dark)	±SD	Survival rate (%) (Light)	±SD		Fig. 8d	C. albicans	Survival rate (%) (Dark)	±SD	Survival rate (%) (Light)	±SD	Survival rate (%) (Dark)	±SD	Survival rate (%) (Light)	±SD		Fig. 8f	HUVECS	Cell viability (%) (Dark)	±SD	Cell viability (%) (Light)	±SD
[truncated: 42 more rows]
[truncated: 14 more columns]

[truncated: 9 more sheets: Supplementary Fig. 13., Supplementary Fig. 17., Supplementary Fig. 18., Supplementary Fig. 19., Supplementary Fig. 20., Supplementary Fig. 21., Supplementary Fig. 26., Supplementary Fig. 33., Supplementary Fig. 39.]
